# Supplementary material for: PLAG1 and USF2 Co-regulate Expression of Musashi-2 in Human Hematopoietic Stem and Progenitor Cells
Source: Stem Cell Reports. 2018 Apr 10;10(4):1384–97. doi: 10.1016/j.stemcr.2018.03.006 (PMC5998603; doi:10.1016/j.stemcr.2018.03.006)
Supplement: Table S4. List of Promoter Regions Co-bound within a 100 bp Window by PLAG1-S and USF2, Related to Figure 6 [file mmc2.xlsx]

## Sheet: S1A Combined_peaks_100bps
Table S4. List of promoter regions co-bound within a 100bp window by PLAG1-S and USF2. Related to Figure 6.
PeakID (cmd=annotatePeaks.pl /home/workspace/draperlab/Hope_lab_analysis/macs2_peakcalling/homer_merge/chip_Flag_subset_Usf2_100bp_binding.bed hg38 -annStats /home/workspace/draperlab/Hope_lab_analysis/macs2_peakcalling/homer_merge/chip_Flag_subset_Usf2_100bp_binding_ann_stats)	Chr	Start	End	Strand	Peak Score	Focus Ratio/Region Size	Annotation	Detailed Annotation	Distance to TSS	Nearest PromoterID	Entrez ID	Nearest Unigene	Nearest Refseq	Nearest Ensembl	Gene Name	Gene Alias	Gene Description	Gene Type
chip_Flag_4_vs_chip_merged_inputs_macs2_peak_7084	chr11	67391292	67392310	+	3813	NA	promoter-TSS (NM_004584)	promoter-TSS (NM_004584)	-151	NM_004584	5883	Hs.655354	NM_004584	ENSG00000172613	RAD9A	RAD9	RAD9 checkpoint clamp component A	protein-coding
chip_Flag_4_vs_chip_merged_inputs_macs2_peak_31536	chr7	4775218	4775896	+	3646	NA	promoter-TSS (NM_014855)	promoter-TSS (NM_014855)	-74	NM_014855	9907	Hs.558440	NM_014855	ENSG00000242802	AP5Z1	KIAA0415|SPG48|zeta	adaptor related protein complex 5 zeta 1 subunit	protein-coding
chip_Flag_4_vs_chip_merged_inputs_macs2_peak_9715	chr13	113296720	113297645	+	3614	NA	promoter-TSS (NM_005561)	promoter-TSS (NM_005561)	28	NM_005561	3916	Hs.494419	NM_005561	ENSG00000185896	LAMP1	CD107a|LAMPA|LGP120	lysosomal associated membrane protein 1	protein-coding
chip_Flag_4_vs_chip_merged_inputs_macs2_peak_19062	chr19	48954503	48955355	+	3577	NA	promoter-TSS (NM_001291431)	promoter-TSS (NM_001291431)	69	NM_001291429	581	Hs.624291	NM_004324	ENSG00000087088	BAX	BCL2L4	BCL2 associated X, apoptosis regulator	protein-coding
chip_Flag_4_vs_chip_merged_inputs_macs2_peak_13369	chr16	67480773	67481475	+	3493	NA	promoter-TSS (NM_004691)	promoter-TSS (NM_004691)	62	NM_004691	9114	Hs.106876	NM_004691	ENSG00000159720	ATP6V0D1	ATP6D|ATP6DV|P39|VATX|VMA6|VPATPD	ATPase H+ transporting V0 subunit d1	protein-coding
chip_Flag_4_vs_chip_merged_inputs_macs2_peak_17441	chr19	7522286	7523029	+	3482	NA	promoter-TSS (NM_020533)	promoter-TSS (NM_020533)	47	NM_020533	57192	Hs.631858	NM_020533	ENSG00000090674	MCOLN1	MG-2|ML4|MLIV|MST080|MSTP080|TRP-ML1|TRPM-L1|TRPML1	mucolipin 1	protein-coding
chip_Flag_4_vs_chip_merged_inputs_macs2_peak_15688	chr17	74513710	74515269	+	3350	NA	Intergenic	(TGACAGG)n|Simple_repeat|Simple_repeat	16985	NM_174892	124599	Hs.313343	NM_174892	ENSG00000178789	CD300LB	CD300b|CLM-7|CLM7|CMRF35-A2|IREM-3|IREM3|TREM-5|TREM5	CD300 molecule like family member b	protein-coding
chip_Flag_4_vs_chip_merged_inputs_macs2_peak_30012	chr6	31862449	31863291	+	3172	NA	promoter-TSS (NM_000434)	promoter-TSS (NM_000434)	62	NM_000434	4758	Hs.520037	NM_000434	ENSG00000204386	NEU1	NANH|NEU|SIAL1	neuraminidase 1	protein-coding
chip_Flag_4_vs_chip_merged_inputs_macs2_peak_30496	chr6	44256969	44257790	+	3123	NA	promoter-TSS (NM_001286510)	promoter-TSS (NM_001286510)	-27	NM_001286512	347734	Hs.182885	NM_178148	ENSG00000157593	SLC35B2	PAPST1|SLL|UGTrel4	solute carrier family 35 member B2	protein-coding
chip_Flag_4_vs_chip_merged_inputs_macs2_peak_4723	chr10	45594404	45595255	+	3071	NA	promoter-TSS (NM_145021)	promoter-TSS (NM_145021)	77	NM_145021	220972	Hs.499489	NM_145021	ENSG00000165406	MARCH8	CMIR|MARCH-VIII|MIR|RNF178|c-MIR	membrane associated ring-CH-type finger 8	protein-coding
chip_Flag_4_vs_chip_merged_inputs_macs2_peak_11258	chr15	74842761	74843731	+	3037	NA	promoter-TSS (NM_001099436)	promoter-TSS (NM_001099436)	-35	NM_001284364	25989	Hs.513034	NM_001099436	ENSG00000140474	ULK3	-	unc-51 like kinase 3	protein-coding
chip_Flag_4_vs_chip_merged_inputs_macs2_peak_8351	chr12	55715728	55716457	+	2999	NA	promoter-TSS (NR_037657)	promoter-TSS (NR_037657)	58	NR_037658	100528022	Hs.600940	NR_037658		BLOC1S1-RDH5	-	BLOC1S1-RDH5 readthrough	ncRNA
chip_Flag_4_vs_chip_merged_inputs_macs2_peak_35433	chr9	97922023	97922655	+	2987	NA	intron (NM_001330725, intron 1 of 5)	CpG	231	NM_001330725	51531	Hs.9196	NM_016481	ENSG00000136932	TRMO	C9orf156|HSPC219|NAP1	tRNA methyltransferase O	protein-coding
chip_Flag_4_vs_chip_merged_inputs_macs2_peak_10893	chr15	50686508	50687168	+	2948	NA	promoter-TSS (NM_001301212)	promoter-TSS (NM_001301212)	-23	NM_017672	54822	Hs.512894	NM_017672	ENSG00000092439	TRPM7	ALSPDC|CHAK|CHAK1|LTRPC7|LTrpC-7|TRP-PLIK	transient receptor potential cation channel subfamily M member 7	protein-coding
chip_Flag_4_vs_chip_merged_inputs_macs2_peak_36935	chrX	318461	319510	+	2933	NA	promoter-TSS (NR_027232)	promoter-TSS (NR_027232)	-160	NR_027232	283981	Hs.575741	NR_027231		LINC00685	CXYorf10|NCRNA00107|PPP2R3B-AS1	long intergenic non-protein coding RNA 685	ncRNA
chip_Flag_4_vs_chip_merged_inputs_macs2_peak_6325	chr11	18322027	18322884	+	2905	NA	promoter-TSS (NM_007216)	promoter-TSS (NM_007216)	186	NM_001142307	2965	Hs.577202	NM_005316	ENSG00000110768	GTF2H1	BTF2|P62|TFB1|TFIIH	general transcription factor IIH subunit 1	protein-coding
chip_Flag_4_vs_chip_merged_inputs_macs2_peak_9532	chr13	49585225	49585955	+	2900	NA	promoter-TSS (NM_018191)	promoter-TSS (NM_018191)	-7	NM_018191	55213	Hs.508021	NM_018191	ENSG00000136144	RCBTB1	CLLD7|CLLL7|GLP|RDEOA	RCC1 and BTB domain containing protein 1	protein-coding
chip_Flag_4_vs_chip_merged_inputs_macs2_peak_25522	chr3	23945116	23946386	+	2897	NA	promoter-TSS (NM_001145425)	promoter-TSS (NM_001145425)	-370	NM_001145425	9975	Hs.37288	NM_005126	ENSG00000174738	NR1D2	BD73|EAR-1R|RVR	nuclear receptor subfamily 1 group D member 2	protein-coding
chip_Flag_4_vs_chip_merged_inputs_macs2_peak_25574	chr3	33798270	33798924	+	2894	NA	promoter-TSS (NM_001256192)	promoter-TSS (NM_001256192)	26	NM_013374	10015	Hs.475896	NM_013374	ENSG00000170248	PDCD6IP	AIP1|ALIX|DRIP4|HP95	programmed cell death 6 interacting protein	protein-coding
chip_Flag_4_vs_chip_merged_inputs_macs2_peak_12062	chr16	1474484	1475493	+	2878	NA	promoter-TSS (NM_001287)	promoter-TSS (NM_001287)	96	NM_001114331	1186	Hs.459649	NM_001287	ENSG00000103249	CLCN7	CLC-7|CLC7|OPTA2|OPTB4|PPP1R63	chloride voltage-gated channel 7	protein-coding
chip_Flag_4_vs_chip_merged_inputs_macs2_peak_8825	chr12	112012942	112013857	+	2869	NA	promoter-TSS (NM_001034025)	promoter-TSS (NM_001034025)	51	NM_001034025	10961	Hs.75841	NM_006817	ENSG00000089248	ERP29	C12orf8|ERp28|ERp31|HEL-S-107|PDI-DB|PDIA9	endoplasmic reticulum protein 29	protein-coding
chip_Flag_4_vs_chip_merged_inputs_macs2_peak_28760	chr5	132963064	132964114	+	2849	NA	promoter-TSS (NM_014423)	promoter-TSS (NM_014423)	73	NM_014423	27125	Hs.519313	NM_014423	ENSG00000072364	AFF4	AF5Q31|CHOPS|MCEF	AF4/FMR2 family member 4	protein-coding
chip_Flag_4_vs_chip_merged_inputs_macs2_peak_36582	chr9	137114132	137115353	+	2831	NA	promoter-TSS (NM_013379)	promoter-TSS (NM_013379)	1	NM_013379	29952	Hs.37916	NM_013379	ENSG00000176978	DPP7	DPP2|DPPII|QPP	dipeptidyl peptidase 7	protein-coding
chip_Flag_4_vs_chip_merged_inputs_macs2_peak_1410	chr1	25905463	25906844	+	2813	NA	promoter-TSS (NM_203401)	promoter-TSS (NM_203401)	0	NM_203401	3925	Hs.209983	NM_005563	ENSG00000117632	STMN1	C1orf215|LAP18|Lag|OP18|PP17|PP19|PR22|SMN	stathmin 1	protein-coding
chip_Flag_4_vs_chip_merged_inputs_macs2_peak_17669	chr19	11482096	11482996	+	2811	NA	TTS (NM_138783)	TTS (NM_138783)	-1558	NM_032281	1995	Hs.1701	NM_001420	ENSG00000196361	ELAVL3	HUC|HUCL|PLE21	ELAV like RNA binding protein 3	protein-coding
chip_Flag_4_vs_chip_merged_inputs_macs2_peak_35098	chr9	37903662	37904721	+	2807	NA	non-coding (NR_024872, exon 1 of 5)	non-coding (NR_024872, exon 1 of 5)	162	NR_024872	92014	Hs.634120	NM_033412	ENSG00000122696	SLC25A51	CG7943|MCART1	solute carrier family 25 member 51	protein-coding
chip_Flag_4_vs_chip_merged_inputs_macs2_peak_13638	chr16	84144859	84145564	+	2787	NA	promoter-TSS (NM_178452)	promoter-TSS (NM_178452)	-16	NM_031463	83693	Hs.555992	NM_031463	ENSG00000103160	HSDL1	SDR12C3	hydroxysteroid dehydrogenase like 1	protein-coding
chip_Flag_4_vs_chip_merged_inputs_macs2_peak_28697	chr5	126776542	126777385	+	2781	NA	promoter-TSS (NM_001198557)	promoter-TSS (NM_001198557)	-190	NM_001198557	4001	Hs.89497	NM_005573	ENSG00000113368	LMNB1	ADLD|LMN|LMN2|LMNB	lamin B1	protein-coding
chip_Flag_4_vs_chip_merged_inputs_macs2_peak_6710	chr11	61917147	61917879	+	2781	NA	promoter-TSS (NM_013401)	promoter-TSS (NM_013401)	96	NM_013401	5866	Hs.13759	NM_013401	ENSG00000167994	RAB3IL1	GRAB	RAB3A interacting protein like 1	protein-coding
chip_Flag_4_vs_chip_merged_inputs_macs2_peak_2243	chr1	52365648	52366610	+	2770	NA	promoter-TSS (NM_032449)	promoter-TSS (NM_032449)	76	NM_001330585	200014	Hs.591451	NM_032449	ENSG00000154222	CC2D1B	-	coiled-coil and C2 domain containing 1B	protein-coding
chip_Flag_4_vs_chip_merged_inputs_macs2_peak_32354	chr7	93231993	93232671	+	2767	NA	promoter-TSS (NM_001257998)	promoter-TSS (NM_001257998)	-8	NM_001257998	55610	Hs.202424	NM_017667	ENSG00000004766	VPS50	CCDC132|VPS54L	VPS50, EARP/GARPII complex subunit	protein-coding
chip_Flag_4_vs_chip_merged_inputs_macs2_peak_12354	chr16	4846581	4847997	+	2764	NA	promoter-TSS (NM_032569)	promoter-TSS (NM_032569)	13	NM_032569	84656	Hs.387255	NM_032569	ENSG00000140632	GLYR1	BM045|HIBDL|N-PAC|NP60	glyoxylate reductase 1 homolog	protein-coding
chip_Flag_4_vs_chip_merged_inputs_macs2_peak_17340	chr19	5680666	5681372	+	2760	NA	promoter-TSS (NM_001308240)	promoter-TSS (NM_001308240)	-123	NM_001308240	125988	Hs.356626	NM_205767	ENSG00000174917	C19orf70	MIC13|P117|QIL1	chromosome 19 open reading frame 70	protein-coding
chip_Flag_4_vs_chip_merged_inputs_macs2_peak_7787	chr11	126211399	126212062	+	2730	NA	promoter-TSS (NM_001144827)	promoter-TSS (NM_001144827)	6	NM_001330446	79607	Hs.276315	NM_024556	ENSG00000197798	FAM118B	-	family with sequence similarity 118 member B	protein-coding
chip_Flag_4_vs_chip_merged_inputs_macs2_peak_14811	chr17	37609038	37609812	+	2721	NA	promoter-TSS (NM_001163544)	promoter-TSS (NM_001163544)	13	NM_001163544	11276	Hs.594647	NM_007247	ENSG00000275066	SYNRG	AP1GBP1|SYNG	synergin gamma	protein-coding
chip_Flag_4_vs_chip_merged_inputs_macs2_peak_16427	chr18	9136020	9137619	+	2719	NA	promoter-TSS (NR_110771)	promoter-TSS (NR_110771)	66	NM_015208	23253	Hs.464585	NM_015208	ENSG00000101745	ANKRD12	ANCO-2|ANCO1|GAC-1|Nbla00144	ankyrin repeat domain 12	protein-coding
chip_Flag_4_vs_chip_merged_inputs_macs2_peak_8587	chr12	93570383	93571324	+	2700	NA	promoter-TSS (NM_001270469)	promoter-TSS (NM_001270469)	-128	NM_001270468	8835	Hs.485572	NM_003877	ENSG00000120833	SOCS2	CIS2|Cish2|SOCS-2|SSI-2|SSI2|STATI2	suppressor of cytokine signaling 2	protein-coding
chip_Flag_4_vs_chip_merged_inputs_macs2_peak_18606	chr19	40348187	40348823	+	2696	NA	promoter-TSS (NM_001256441)	promoter-TSS (NM_001256441)	22	NM_001256440	126526	Hs.631557	NM_178830	ENSG00000160392	C19orf47	-	chromosome 19 open reading frame 47	protein-coding
chip_Flag_4_vs_chip_merged_inputs_macs2_peak_28966	chr5	142012644	142013378	+	2688	NA	promoter-TSS (NM_005471)	promoter-TSS (NM_005471)	44	NM_005471	10007	Hs.633853	NM_005471	ENSG00000113552	GNPDA1	GNP1|GNPDA|GNPI|GPI|HLN	glucosamine-6-phosphate deaminase 1	protein-coding
chip_Flag_4_vs_chip_merged_inputs_macs2_peak_12888	chr16	28974331	28975169	+	2671	NA	promoter-TSS (NM_001142448)	promoter-TSS (NM_001142448)	-25	NM_032038	83985	Hs.617449	NM_032038	ENSG00000169682	SPNS1	HSpin1|LAT|PP2030|SPIN1|SPINL|nrs	sphingolipid transporter 1 (putative)	protein-coding
chip_Flag_4_vs_chip_merged_inputs_macs2_peak_16032	chr17	80101105	80101933	+	2670	NA	promoter-TSS (NR_134848)	promoter-TSS (NR_134848)	-7	NR_134848	2548	Hs.1437	NM_000152	ENSG00000171298	GAA	LYAG	glucosidase alpha, acid	protein-coding
chip_Flag_4_vs_chip_merged_inputs_macs2_peak_1931	chr1	38859532	38860226	+	2665	NA	promoter-TSS (NM_001271851)	promoter-TSS (NM_001271851)	-56	NM_001271851	64121	Hs.532461	NM_022157	ENSG00000116954	RRAGC	GTR2|RAGC|TIB929	Ras related GTP binding C	protein-coding
chip_Flag_4_vs_chip_merged_inputs_macs2_peak_30427	chr6	43228995	43229917	+	2652	NA	promoter-TSS (NM_006443)	promoter-TSS (NM_006443)	17	NM_006443	10591	Hs.109752	NM_006443	ENSG00000112667	DNPH1	C6orf108|RCL|dJ330M21.3	2'-deoxynucleoside 5'-phosphate N-hydrolase 1	protein-coding
chip_Flag_4_vs_chip_merged_inputs_macs2_peak_27778	chr4	139266594	139267139	+	2651	NA	exon (NM_032623, exon 4 of 4)	exon (NM_032623, exon 4 of 4)	13472	NM_032623	84709	Hs.710036	NM_032623	ENSG00000137463	MGARP	C4orf49|CESP-1|HUMMR|OSAP	mitochondria localized glutamic acid rich protein	protein-coding
chip_Flag_4_vs_chip_merged_inputs_macs2_peak_1447	chr1	26431829	26432448	+	2650	NA	promoter-TSS (NM_001243564)	promoter-TSS (NM_001243564)	-144	NM_001243564	79947	Hs.369385	NM_024887	ENSG00000117682	DHDDS	CIT|CPT|DS|HDS|RP59	dehydrodolichyl diphosphate synthase subunit	protein-coding
chip_Flag_4_vs_chip_merged_inputs_macs2_peak_15010	chr17	42566645	42567555	+	2645	NA	promoter-TSS (NM_170607)	promoter-TSS (NM_170607)	40	NM_170607	6945	Hs.383019	NM_170607	ENSG00000108788	MLX	MAD7|MXD7|TCFL4|TF4|bHLHd13	MLX, MAX dimerization protein	protein-coding
chip_Flag_4_vs_chip_merged_inputs_macs2_peak_18451	chr19	36053949	36054884	+	2627	NA	promoter-TSS (NM_001083961)	promoter-TSS (NM_001083961)	346	NM_001331104	199745	Hs.350209	NM_152658	ENSG00000161277	THAP8	-	THAP domain containing 8	protein-coding
chip_Flag_4_vs_chip_merged_inputs_macs2_peak_6898	chr11	65013659	65014687	+	2626	NA	promoter-TSS (NR_037650)	promoter-TSS (NR_037650)	60	NR_037650	100528018	Hs.80132	NR_037650	ENSG00000273003	ARL2-SNX15	-	ARL2-SNX15 readthrough (NMD candidate)	ncRNA
chip_Flag_4_vs_chip_merged_inputs_macs2_peak_32720	chr7	107044284	107044937	+	2616	NA	promoter-TSS (NM_002736)	promoter-TSS (NM_002736)	-123	NM_002736	5577	Hs.433068	NM_002736	ENSG00000005249	PRKAR2B	PRKAR2|RII-BETA	protein kinase cAMP-dependent type II regulatory subunit beta	protein-coding
chip_Flag_4_vs_chip_merged_inputs_macs2_peak_22143	chr20	38961897	38962578	+	2596	NA	promoter-TSS (NR_033905)	promoter-TSS (NR_033905)	-101	NM_021931	60625	Hs.444520	NM_021931	ENSG00000101452	DHX35	C20orf15|DDX35|KAIA0875	DEAH-box helicase 35	protein-coding
chip_Flag_4_vs_chip_merged_inputs_macs2_peak_26099	chr3	112561520	112562252	+	2590	NA	promoter-TSS (NM_001278712)	promoter-TSS (NM_001278712)	77	NM_001278712	64422	Hs.477126	NM_022488	ENSG00000144848	ATG3	APG3|APG3-LIKE|APG3L|PC3-96	autophagy related 3	protein-coding
chip_Flag_4_vs_chip_merged_inputs_macs2_peak_33996	chr8	42051730	42052568	+	2559	NA	promoter-TSS (NM_006766)	promoter-TSS (NM_006766)	-123	NM_006766	7994	Hs.491577	NM_006766	ENSG00000083168	KAT6A	MOZ|MRD32|MYST-3|MYST3|RUNXBP2|ZC2HC6A|ZNF220	lysine acetyltransferase 6A	protein-coding
chip_Flag_4_vs_chip_merged_inputs_macs2_peak_25195	chr3	4466846	4467556	+	2544	NA	promoter-TSS (NM_001164674)	promoter-TSS (NM_001164674)	81	NM_001164674	285362	Hs.350475	NM_182760	ENSG00000144455	SUMF1	AAPA3037|FGE|UNQ3037	sulfatase modifying factor 1	protein-coding
chip_Flag_4_vs_chip_merged_inputs_macs2_peak_11178	chr15	72375673	72376412	+	2542	NA	promoter-TSS (NR_027262)	promoter-TSS (NR_027262)	-71	NR_027262	80072	Hs.591113	NM_025005	ENSG00000260339	HEXA-AS1	C15orf34	HEXA antisense RNA 1	ncRNA
chip_Flag_4_vs_chip_merged_inputs_macs2_peak_33368	chr7	155296978	155298558	+	2527	NA	promoter-TSS (NM_001346590)	promoter-TSS (NM_001346590)	-4	NM_001346591	3638	Hs.520819	NM_005542	ENSG00000186480	INSIG1	CL6	insulin induced gene 1	protein-coding
chip_Flag_4_vs_chip_merged_inputs_macs2_peak_8170	chr12	49264582	49265775	+	2517	NA	5' UTR (NM_032704, exon 1 of 4)	5' UTR (NM_032704, exon 1 of 4)	179	NM_032704	84790	Hs.652390	NM_032704	ENSG00000167553	TUBA1C	TUBA6|bcm948	tubulin alpha 1c	protein-coding
chip_Flag_4_vs_chip_merged_inputs_macs2_peak_30434	chr6	43369365	43370082	+	2511	NA	promoter-TSS (NM_014345)	promoter-TSS (NM_014345)	-280	NM_014345	24149	Hs.509718	NM_014345	ENSG00000171467	ZNF318	HRIHFB2436|TZF|ZFP318	zinc finger protein 318	protein-coding
chip_Flag_4_vs_chip_merged_inputs_macs2_peak_8479	chr12	64759052	64759709	+	2495	NA	promoter-TSS (NM_002076)	promoter-TSS (NM_002076)	66	NM_002076	2799	Hs.334534	NM_002076	ENSG00000135677	GNS	G6S	glucosamine (N-acetyl)-6-sulfatase	protein-coding
chip_Flag_4_vs_chip_merged_inputs_macs2_peak_23277	chr21	37563451	37564247	+	2483	NA	Intergenic	CpG	143550	NM_130438	1859	Hs.368240	NM_001396	ENSG00000157540	DYRK1A	DYRK|DYRK1|HP86|MNB|MNBH|MRD7	dual specificity tyrosine phosphorylation regulated kinase 1A	protein-coding
chip_Flag_4_vs_chip_merged_inputs_macs2_peak_8308	chr12	53938296	53939202	+	2469	NA	promoter-TSS (NM_017410)	promoter-TSS (NM_017410)	-43	NM_017410	3229	Hs.118608	NM_017410	ENSG00000123364	HOXC13	ECTD9|HOX3|HOX3G	homeobox C13	protein-coding
chip_Flag_4_vs_chip_merged_inputs_macs2_peak_1760	chr1	33430685	33431550	+	2469	NA	Intergenic	CpG	-41514	NM_145238	7579	Hs.442705	NM_145238	ENSG00000121903	ZSCAN20	KOX29|ZFP-31|ZNF31|ZNF360	zinc finger and SCAN domain containing 20	protein-coding
chip_Flag_4_vs_chip_merged_inputs_macs2_peak_14222	chr17	1724328	1725326	+	2445	NA	promoter-TSS (NM_001163809)	promoter-TSS (NM_001163809)	-4	NM_001163809	124997	Hs.234572	NM_152348	ENSG00000167716	WDR81	CAMRQ2|PPP1R166|SORF-2	WD repeat domain 81	protein-coding
chip_Flag_4_vs_chip_merged_inputs_macs2_peak_30953	chr6	151451802	151452484	+	2432	NA	promoter-TSS (NM_001271937)	promoter-TSS (NM_001271937)	38	NM_001271937	55005	Hs.486835	NM_017909	ENSG00000155906	RMND1	C6orf96|COXPD11|RMD1|bA351K16|bA351K16.3	required for meiotic nuclear division 1 homolog	protein-coding
chip_Flag_4_vs_chip_merged_inputs_macs2_peak_18930	chr19	47256223	47256959	+	2415	NA	5' UTR (NM_015603, exon 1 of 12)	5' UTR (NM_015603, exon 1 of 12)	117	NM_015603	26093	Hs.227782	NM_015603	ENSG00000105321	CCDC9	-	coiled-coil domain containing 9	protein-coding
chip_Flag_4_vs_chip_merged_inputs_macs2_peak_21388	chr2	219177858	219178665	+	2410	NA	promoter-TSS (NM_001321390)	promoter-TSS (NM_001321390)	71	NM_024293	79137	Hs.516707	NM_024293	ENSG00000144567	FAM134A	C2orf17|MAG-2	family with sequence similarity 134 member A	protein-coding
chip_Flag_4_vs_chip_merged_inputs_macs2_peak_24198	chr22	20858114	20859493	+	2410	NA	promoter-TSS (NM_058004)	promoter-TSS (NM_058004)	9	NM_058004	5297	Hs.529438	NM_002650	ENSG00000241973	PI4KA	PI4K-ALPHA|PIK4CA|PMGYCHA|pi4K230	phosphatidylinositol 4-kinase alpha	protein-coding
chip_Flag_4_vs_chip_merged_inputs_macs2_peak_5474	chr10	102714158	102715042	+	2410	NA	promoter-TSS (NM_178858)	promoter-TSS (NM_178858)	59	NM_178858	118980	Hs.44070	NM_178858	ENSG00000156398	SFXN2	-	sideroflexin 2	protein-coding
chip_Flag_4_vs_chip_merged_inputs_macs2_peak_32437	chr7	100100485	100102117	+	2400	NA	promoter-TSS (NM_182776)	promoter-TSS (NM_182776)	-206	NM_004722	9179	Hs.632317	NM_004722	ENSG00000221838	AP4M1	CPSQ3|MU-4|MU-ARP2|SPG50	adaptor related protein complex 4 mu 1 subunit	protein-coding
chip_Flag_4_vs_chip_merged_inputs_macs2_peak_28723	chr5	131796694	131797605	+	2389	NA	promoter-TSS (NM_001346113)	promoter-TSS (NM_001346113)	-86	NM_001008738	96459	Hs.591273	NM_133372	ENSG00000217128	FNIP1	-	folliculin interacting protein 1	protein-coding
chip_Flag_4_vs_chip_merged_inputs_macs2_peak_36562	chr9	136949792	136950587	+	2372	NA	Intergenic	CpG	-2127	NM_178536	286256	Hs.440519	NM_178536	ENSG00000184925	LCN12	-	lipocalin 12	protein-coding
chip_Flag_4_vs_chip_merged_inputs_macs2_peak_34264	chr8	97643789	97644642	+	2364	NA	promoter-TSS (NM_178812)	promoter-TSS (NM_178812)	36	NM_178812	92140	Hs.377155	NM_178812	ENSG00000147649	MTDH	3D3|AEG-1|AEG1|LYRIC|LYRIC/3D3	metadherin	protein-coding
chip_Flag_4_vs_chip_merged_inputs_macs2_peak_30608	chr6	84227343	84228012	+	2363	NA	promoter-TSS (NM_001286206)	promoter-TSS (NM_001286206)	-42	NM_014895	22832	Hs.485865	NM_014895	ENSG00000135315	CEP162	C6orf84|KIAA1009|QN1	centrosomal protein 162	protein-coding
chip_Flag_4_vs_chip_merged_inputs_macs2_peak_15758	chr17	75753447	75754234	+	2360	NA	exon (NM_000213, exon 33 of 40)	exon (NM_000213, exon 33 of 40)	11359	NM_000154	2584	Hs.407966	NM_000154	ENSG00000108479	GALK1	GALK|GK1|HEL-S-19	galactokinase 1	protein-coding
chip_Flag_4_vs_chip_merged_inputs_macs2_peak_31400	chr7	1422664	1423368	+	2356	NA	Intergenic	Intergenic	36457	NM_182924	79778	Hs.376617	NM_024723	ENSG00000164877	MICALL2	JRAB|MICAL-L2	MICAL like 2	protein-coding
chip_Flag_4_vs_chip_merged_inputs_macs2_peak_35306	chr9	92325024	92326072	+	2347	NA	promoter-TSS (NM_001256394)	promoter-TSS (NM_001256394)	46	NM_017948	55035	Hs.442199	NM_017948	ENSG00000198000	NOL8	C9orf34|NOP132|bA62C3.3|bA62C3.4	nucleolar protein 8	protein-coding
chip_Flag_4_vs_chip_merged_inputs_macs2_peak_13309	chr16	58684302	58685097	+	2340	NA	promoter-TSS (NM_001308384)	promoter-TSS (NM_001308384)	8	NM_001308384	55238	Hs.10499	NM_018231	ENSG00000103042	SLC38A7	SNAT7	solute carrier family 38 member 7	protein-coding
chip_Flag_4_vs_chip_merged_inputs_macs2_peak_4840	chr10	49762009	49762601	+	2337	NA	promoter-TSS (NM_001143996)	promoter-TSS (NM_001143996)	74	NM_001143996	55753	Hs.17860	NM_018245	ENSG00000197444	OGDHL	-	oxoglutarate dehydrogenase-like	protein-coding
chip_Flag_4_vs_chip_merged_inputs_macs2_peak_16566	chr18	31942641	31943305	+	2315	NA	5' UTR (NM_014939, exon 1 of 29)	5' UTR (NM_014939, exon 1 of 29)	155	NM_014939	22878	Hs.202001	NM_014939	ENSG00000153339	TRAPPC8	GSG1|HsT2706|KIAA1012|TRS85	trafficking protein particle complex 8	protein-coding
chip_Flag_4_vs_chip_merged_inputs_macs2_peak_20044	chr2	45649948	45650512	+	2307	NA	Intergenic	CpG	-1674	NM_005400	5581	Hs.580351	NM_005400	ENSG00000171132	PRKCE	PKCE|nPKC-epsilon	protein kinase C epsilon	protein-coding
chip_Flag_4_vs_chip_merged_inputs_macs2_peak_20803	chr2	120222724	120223582	+	2305	NA	5' UTR (NM_024121, exon 1 of 1)	5' UTR (NM_024121, exon 1 of 1)	255	NM_024121	79134	Hs.376722	NM_024121	ENSG00000226479	TMEM185B	FAM11B	transmembrane protein 185B	protein-coding
chip_Flag_4_vs_chip_merged_inputs_macs2_peak_35883	chr9	128947115	128948235	+	2303	NA	promoter-TSS (NM_014908)	promoter-TSS (NM_014908)	-18	NM_015354	23511	Hs.308340	NM_015354	ENSG00000095319	NUP188	KIAA0169|hNup188	nucleoporin 188	protein-coding
chip_Flag_4_vs_chip_merged_inputs_macs2_peak_27526	chr4	70993216	70993880	+	2301	NA	promoter-TSS (NM_000788)	promoter-TSS (NM_000788)	0	NM_000788	1633	Hs.709	NM_000788	ENSG00000156136	DCK	-	deoxycytidine kinase	protein-coding
chip_Flag_4_vs_chip_merged_inputs_macs2_peak_14041	chr16	88856697	88857433	+	2300	NA	promoter-TSS (NM_000512)	promoter-TSS (NM_000512)	-21	NM_001318525	51693	Hs.461722	NM_016209	ENSG00000167515	TRAPPC2L	HSPC176	trafficking protein particle complex 2 like	protein-coding
chip_Flag_4_vs_chip_merged_inputs_macs2_peak_4731	chr10	45726769	45727621	+	2300	NA	promoter-TSS (NM_015262)	promoter-TSS (NM_015262)	-5	NM_001169107	253725	Hs.365286	NM_015262	ENSG00000172661	WASHC2C	FAM21A|FAM21C|VPEF	WASH complex subunit 2C	protein-coding
chip_Flag_4_vs_chip_merged_inputs_macs2_peak_7319	chr11	72751924	72752883	+	2298	NA	promoter-TSS (NM_001040118)	promoter-TSS (NM_001040118)	-14	NM_001040118	116985	Hs.503165	NM_015242	ENSG00000186635	ARAP1	CENTD2	ArfGAP with RhoGAP domain, ankyrin repeat and PH domain 1	protein-coding
chip_Flag_4_vs_chip_merged_inputs_macs2_peak_5947	chr11	1763512	1764418	+	2288	NA	promoter-TSS (NM_001909)	promoter-TSS (NM_001909)	27	NM_001909	1509	Hs.654447	NM_001909	ENSG00000117984	CTSD	CLN10|CPSD|HEL-S-130P	cathepsin D	protein-coding
chip_Flag_4_vs_chip_merged_inputs_macs2_peak_4795	chr10	47705719	47706326	+	2282	NA	intron (NR_027634, intron 2 of 6)	CpG	16322	NR_027634	439965	Hs.283521	NR_027634		FAM35DP	FAM35B2	family with sequence similarity 35, member A pseudogene	pseudo
chip_Flag_4_vs_chip_merged_inputs_macs2_peak_24444	chr22	22934049	22935000	+	2264	NA	Intergenic	Intergenic	46744	NM_001178126	100423062	Hs.449585	NM_001178126	ENSG00000254709	IGLL5	IGL|IGLV|VL-MAR	immunoglobulin lambda like polypeptide 5	protein-coding
chip_Flag_4_vs_chip_merged_inputs_macs2_peak_4626	chr10	31928403	31929250	+	2255	NA	promoter-TSS (NM_001270695)	promoter-TSS (NM_001270695)	50	NM_001270696	94134	Hs.499264	NM_018287	ENSG00000165322	ARHGAP12	-	Rho GTPase activating protein 12	protein-coding
chip_Flag_4_vs_chip_merged_inputs_macs2_peak_2047	chr1	42681947	42683574	+	2240	NA	promoter-TSS (NR_132737)	promoter-TSS (NR_132737)	-227	NR_132737	4904	Hs.473583	NM_004559	ENSG00000065978	YBX1	BP-8|CBF-A|CSDA2|CSDB|DBPB|EFI-A|MDR-NF1|NSEP-1|NSEP1|YB-1|YB1	Y-box binding protein 1	protein-coding
chip_Flag_4_vs_chip_merged_inputs_macs2_peak_34348	chr8	103020869	103021409	+	2237	NA	5' UTR (NM_001695, exon 1 of 13)	5' UTR (NM_001695, exon 1 of 13)	119	NM_001695	528	Hs.86905	NM_001695	ENSG00000155097	ATP6V1C1	ATP6C|ATP6D|VATC|Vma5	ATPase H+ transporting V1 subunit C1	protein-coding
chip_Flag_4_vs_chip_merged_inputs_macs2_peak_16249	chr17	82287840	82288453	+	2227	NA	Intergenic	MLT1B|LTR|ERVL-MaLR	4668	NR_135639	101929511	Hs.147682	NR_135639	ENSG00000265692	LINC01970	-	long intergenic non-protein coding RNA 1970	ncRNA
chip_Flag_4_vs_chip_merged_inputs_macs2_peak_29441	chr5	179698554	179699530	+	2221	NA	5' UTR (NM_001746, exon 1 of 15)	5' UTR (NM_001746, exon 1 of 15)	113	NM_001024649	821	Hs.567968	NM_001746	ENSG00000127022	CANX	CNX|IP90|P90	calnexin	protein-coding
chip_Flag_4_vs_chip_merged_inputs_macs2_peak_25509	chr3	20185931	20186587	+	2210	NA	promoter-TSS (NM_001012410)	promoter-TSS (NM_001012410)	-26	NM_001012413	151648	Hs.105153	NM_138484	ENSG00000129810	SGO1	CAID|NY-BR-85|SGO|SGOL1	shugoshin 1	protein-coding
chip_Flag_4_vs_chip_merged_inputs_macs2_peak_29896	chr6	28489271	28489949	+	2210	NA	Intergenic	Intergenic	26183	NM_182701	257202	Hs.448570	NM_182701	ENSG00000198704	GPX6	GPX5p|GPXP3|GPx-6|GSHPx-6|dJ1186N24|dJ1186N24.1	glutathione peroxidase 6	protein-coding
chip_Flag_4_vs_chip_merged_inputs_macs2_peak_23456	chr21	43775891	43776963	+	2205	NA	promoter-TSS (NM_000100)	promoter-TSS (NM_000100)	-52	NM_000100	1476	Hs.695	NM_000100	ENSG00000160213	CSTB	CPI-B|CST6|EPM1|EPM1A|PME|STFB|ULD	cystatin B	protein-coding
chip_Flag_4_vs_chip_merged_inputs_macs2_peak_6690	chr11	61733270	61733810	+	2200	NA	intron (NM_006133, intron 9 of 19)	intron (NM_006133, intron 9 of 19)	-19097	NM_001127392	745	Hs.473109	NM_013279	ENSG00000124920	MYRF	C11orf9|MRF|Ndt80|pqn-47	myelin regulatory factor	protein-coding
chip_Flag_4_vs_chip_merged_inputs_macs2_peak_26482	chr3	170908482	170909151	+	2188	NA	promoter-TSS (NM_020390)	promoter-TSS (NM_020390)	-179	NM_020390	56648	Hs.164144	NM_020390	ENSG00000163577	EIF5A2	EIF-5A2|eIF5AII	eukaryotic translation initiation factor 5A2	protein-coding
chip_Flag_4_vs_chip_merged_inputs_macs2_peak_15062	chr17	44070455	44071006	+	2176	NA	promoter-TSS (NM_001319945)	promoter-TSS (NM_001319945)	0	NM_138387	92579	Hs.294005	NM_138387	ENSG00000141349	G6PC3	SCN4|UGRP	glucose-6-phosphatase catalytic subunit 3	protein-coding
chip_Flag_4_vs_chip_merged_inputs_macs2_peak_8910	chr12	116737767	116738535	+	2171	NA	promoter-TSS (NM_024738)	promoter-TSS (NM_024738)	-81	NM_024738	79794	Hs.592011	NM_024738	ENSG00000111412	C12orf49	-	chromosome 12 open reading frame 49	protein-coding
chip_Flag_4_vs_chip_merged_inputs_macs2_peak_34628	chr8	141417436	141418319	+	2166	NA	Intergenic	CpG	-3511	NM_032611	11156	Hs.43666	NM_007079	ENSG00000184489	PTP4A3	PRL-3|PRL-R|PRL3	protein tyrosine phosphatase type IVA, member 3	protein-coding
chip_Flag_4_vs_chip_merged_inputs_macs2_peak_13608	chr16	81778981	81779631	+	2155	NA	promoter-TSS (NM_002661)	promoter-TSS (NM_002661)	48	NM_002661	5336	Hs.372303	NM_002661	ENSG00000197943	PLCG2	APLAID|FCAS3|PLC-IV|PLC-gamma-2	phospholipase C gamma 2	protein-coding
chip_Flag_4_vs_chip_merged_inputs_macs2_peak_31463	chr7	2353854	2354303	+	2150	NA	promoter-TSS (NM_001037283)	promoter-TSS (NM_001037283)	-761	NM_003751	8662	Hs.371001	NM_003751	ENSG00000106263	EIF3B	EIF3-ETA|EIF3-P110|EIF3-P116|EIF3S9|PRT1	eukaryotic translation initiation factor 3 subunit B	protein-coding
chip_Flag_4_vs_chip_merged_inputs_macs2_peak_32551	chr7	101165335	101165909	+	2145	NA	promoter-TSS (NM_003378)	promoter-TSS (NM_003378)	-51	NM_003378	7425	Hs.587325	NM_003378	ENSG00000128564	VGF	SCG7|SgVII	VGF nerve growth factor inducible	protein-coding
chip_Flag_4_vs_chip_merged_inputs_macs2_peak_16803	chr19	572144	572848	+	2145	NA	promoter-TSS (NM_001322243)	promoter-TSS (NM_001322243)	42	NM_001322243	682	Hs.501293	NM_001728	ENSG00000172270	BSG	5F7|CD147|EMMPRIN|OK|TCSF	basigin (Ok blood group)	protein-coding
chip_Flag_4_vs_chip_merged_inputs_macs2_peak_11104	chr15	67840123	67840676	+	2138	NA	promoter-TSS (NR_104080).5	promoter-TSS (NR_104080).5	-354	NR_125730	103625684		NR_125730	ENSG00000207357	RNU6-2	U6-2	RNA, U6 small nuclear 2	snRNA
chip_Flag_4_vs_chip_merged_inputs_macs2_peak_14658	chr17	28860138	28860697	+	2135	NA	promoter-TSS (NR_039876)	promoter-TSS (NR_039876)	-954	NR_039876	100616273		NR_039876	ENSG00000283364	MIR451B	-	microRNA 451b	ncRNA
chip_Flag_4_vs_chip_merged_inputs_macs2_peak_4928	chr10	69123720	69124687	+	2133	NA	promoter-TSS (NM_001318946)	promoter-TSS (NM_001318946)	50	NM_001318946	9559	Hs.499925	NM_004896	ENSG00000122958	VPS26A	HB58|Hbeta58|PEP8A|VPS26	VPS26, retromer complex component A	protein-coding
chip_Flag_4_vs_chip_merged_inputs_macs2_peak_34143	chr8	70668874	70669605	+	2127	NA	promoter-TSS (NM_016027)	promoter-TSS (NM_016027)	-27	NM_016027	51110	Hs.118554	NM_016027	ENSG00000147592	LACTB2	CGI-83	lactamase beta 2	protein-coding
chip_Flag_4_vs_chip_merged_inputs_macs2_peak_29238	chr5	172983490	172984169	+	2121	NA	promoter-TSS (NM_003945)	promoter-TSS (NM_003945)	69	NM_003945	8992	Hs.484188	NM_003945	ENSG00000113732	ATP6V0E1	ATP6H|ATP6V0E|M9.2|Vma21|Vma21p	ATPase H+ transporting V0 subunit e1	protein-coding
chip_Flag_4_vs_chip_merged_inputs_macs2_peak_4844	chr10	50067530	50068266	+	2121	NA	promoter-TSS (NR_038275)	promoter-TSS (NR_038275)	10	NM_001005751	387680	Hs.365286	NM_018232	ENSG00000099290	WASHC2A	FAM21A|FAM21B|bA56A21.1|bA98I6.1	WASH complex subunit 2A	protein-coding
chip_Flag_4_vs_chip_merged_inputs_macs2_peak_3580	chr1	202926947	202927668	+	2116	NA	promoter-TSS (NM_001303109)	promoter-TSS (NM_001303109)	-35	NM_021633	59349	Hs.706793	NM_021633	ENSG00000117153	KLHL12	C3IP1|DKIR	kelch like family member 12	protein-coding
chip_Flag_4_vs_chip_merged_inputs_macs2_peak_33054	chr7	140398109	140398791	+	2106	NA	promoter-TSS (NM_001287498)	promoter-TSS (NM_001287498)	100	NM_207113	84255	Hs.446021	NM_032295	ENSG00000157800	SLC37A3	-	solute carrier family 37 member 3	protein-coding
chip_Flag_4_vs_chip_merged_inputs_macs2_peak_5551	chr10	118754865	118755517	+	2105	NA	promoter-TSS (NM_153810)	promoter-TSS (NM_153810)	55	NM_153810	143384	Hs.420024	NM_153810	ENSG00000151893	CACUL1	C10orf46|CAC1	CDK2 associated cullin domain 1	protein-coding
chip_Flag_4_vs_chip_merged_inputs_macs2_peak_14729	chr17	32007082	32007818	+	2103	NA	promoter-TSS (NM_001321350)	promoter-TSS (NM_001321350)	-422	NM_001321350	114659	Hs.514071	NM_052888	ENSG00000185158	LRRC37B	LRRC37	leucine rich repeat containing 37B	protein-coding
chip_Flag_4_vs_chip_merged_inputs_macs2_peak_22363	chr20	48921432	48922099	+	2101	NA	promoter-TSS (NM_006420)	promoter-TSS (NM_006420)	27	NM_006420	10564	Hs.62578	NM_006420	ENSG00000124198	ARFGEF2	BIG2|PVNH2|dJ1164I10.1	ADP ribosylation factor guanine nucleotide exchange factor 2	protein-coding
chip_Flag_4_vs_chip_merged_inputs_macs2_peak_29944	chr6	30721298	30721958	+	2101	NA	promoter-TSS (NM_001293212)	promoter-TSS (NM_001293212)	79	NM_001293215	203068	Hs.636480	NM_178014	ENSG00000196230	TUBB	CDCBM6|CSCSC1|M40|OK/SW-cl.56|TUBB1|TUBB5	tubulin beta class I	protein-coding
chip_Flag_4_vs_chip_merged_inputs_macs2_peak_21675	chr20	462246	462785	+	2092	NA	promoter-TSS (NM_144628)	promoter-TSS (NM_144628)	38	NR_111901	128637	Hs.590876	NM_144628	ENSG00000125875	TBC1D20	C20orf140|WARBM4	TBC1 domain family member 20	protein-coding
chip_Flag_4_vs_chip_merged_inputs_macs2_peak_18059	chr19	18021920	18022767	+	2091	NA	Intergenic	MLT1K|LTR|ERVL-MaLR	14175	NM_015683	27106	Hs.515249	NM_015683	ENSG00000105643	ARRDC2	CLONE24945|PP2703	arrestin domain containing 2	protein-coding
chip_Flag_4_vs_chip_merged_inputs_macs2_peak_15556	chr17	64919026	64919828	+	2090	NA	promoter-TSS (NM_001303255)	promoter-TSS (NM_001303255)	53	NM_001303255	374819	Hs.551962	NM_199340	ENSG00000176809	LRRC37A3	LRRC37|LRRC37A	leucine rich repeat containing 37 member A3	protein-coding
chip_Flag_4_vs_chip_merged_inputs_macs2_peak_35947	chr9	129626104	129626834	+	2089	NA	promoter-TSS (NM_001286799)	promoter-TSS (NM_001286799)	25	NM_001286799	28989	Hs.744027	NM_014064	ENSG00000148335	NTMT1	AD-003|C9orf32|HOMT1A|METTL11A|NRMT|NRMT1|NTM1A	N-terminal Xaa-Pro-Lys N-methyltransferase 1	protein-coding
chip_Flag_4_vs_chip_merged_inputs_macs2_peak_22239	chr20	45890931	45891625	+	2088	NA	promoter-TSS (NM_001278535)	promoter-TSS (NM_001278535)	9	NM_001278535	140825	Hs.517094	NM_080749	ENSG00000124257	NEURL2	C20orf163|OZZ|OZZ-E3	neuralized E3 ubiquitin protein ligase 2	protein-coding
chip_Flag_4_vs_chip_merged_inputs_macs2_peak_23681	chr21	46143643	46144370	+	2088	NA	intron (NM_001320412, intron 10 of 14)	LTR13|LTR|ERVK	11561	NM_206965	10841	Hs.415846	NM_006657	ENSG00000160282	FTCD	LCHC1	formimidoyltransferase cyclodeaminase	protein-coding
chip_Flag_4_vs_chip_merged_inputs_macs2_peak_17120	chr19	2783214	2783817	+	2077	NA	promoter-TSS (NM_003021)	promoter-TSS (NM_003021)	-159	NM_003021	6449	Hs.203910	NM_003021	ENSG00000104969	SGTA	SGT|alphaSGT|hSGT	small glutamine rich tetratricopeptide repeat containing alpha	protein-coding
chip_Flag_4_vs_chip_merged_inputs_macs2_peak_16492	chr18	13726340	13727046	+	2074	NA	promoter-TSS (NM_001098801)	promoter-TSS (NM_001098801)	33	NM_001308263	8731	Hs.592347	NM_003799	ENSG00000101654	RNMT	CMT1|CMT1c|MET|Met|RG7MT1|cm1p|hCMT1|hMet	RNA guanine-7 methyltransferase	protein-coding
chip_Flag_4_vs_chip_merged_inputs_macs2_peak_30619	chr6	87155018	87155880	+	2073	NA	promoter-TSS (NM_015021)	promoter-TSS (NM_015021)	-102	NM_015021	23036	Hs.485892	NM_015021	ENSG00000188994	ZNF292	Nbla00365|ZFP292|ZN-16|Zn-15|bA393I2.3	zinc finger protein 292	protein-coding
chip_Flag_4_vs_chip_merged_inputs_macs2_peak_26585	chr3	184811978	184812490	+	2072	NA	promoter-TSS (NM_001009921)	promoter-TSS (NM_001009921)	91	NM_015303	23355	Hs.269263	NM_015303	ENSG00000156931	VPS8	KIAA0804	VPS8, CORVET complex subunit	protein-coding
chip_Flag_4_vs_chip_merged_inputs_macs2_peak_3669	chr1	205775025	205775685	+	2058	NA	5' UTR (NM_003929, exon 1 of 6)	5' UTR (NM_003929, exon 1 of 6)	127	NM_001135662	8934	Hs.115325	NM_003929	ENSG00000117280	RAB29	RAB7L|RAB7L1	RAB29, member RAS oncogene family	protein-coding
chip_Flag_4_vs_chip_merged_inputs_macs2_peak_27426	chr4	47463303	47463970	+	2057	NA	promoter-TSS (NM_001329668)	promoter-TSS (NM_001329668)	94	NM_017845	54951	Hs.23956	NM_017845	ENSG00000169019	COMMD8	-	COMM domain containing 8	protein-coding
chip_Flag_4_vs_chip_merged_inputs_macs2_peak_6955	chr11	65525026	65525721	+	2055	NA	intron (NM_001048218, intron 1 of 17)	CpG	296	NM_001048218	57410	Hs.238839	NM_020680	ENSG00000142186	SCYL1	GKLP|HT019|NKTL|NTKL|P105|SCAR21|TAPK|TEIF|TRAP	SCY1 like pseudokinase 1	protein-coding
chip_Flag_4_vs_chip_merged_inputs_macs2_peak_7677	chr11	119121023	119121691	+	2055	NA	promoter-TSS (NM_015517)	promoter-TSS (NM_015517)	-166	NM_001243259	25988	Hs.504091	NM_015517	ENSG00000172273	HINFP	HiNF-P|MIZF|ZNF743	histone H4 transcription factor	protein-coding
chip_Flag_4_vs_chip_merged_inputs_macs2_peak_17708	chr19	12722126	12723022	+	2055	NA	promoter-TSS (NM_013433)	promoter-TSS (NM_013433)	74	NM_001136196	30000	Hs.416049	NM_013433	ENSG00000105576	TNPO2	IPO3|KPNB2B|TRN2	transportin 2	protein-coding
chip_Flag_4_vs_chip_merged_inputs_macs2_peak_28456	chr5	69234484	69235115	+	2054	NA	promoter-TSS (NM_001324078)	promoter-TSS (NM_001324078)	4	NM_001324071	1022	Hs.184298	NM_001799	ENSG00000134058	CDK7	CAK|CAK1|CDKN7|HCAK|MO15|STK1|p39MO15	cyclin dependent kinase 7	protein-coding
chip_Flag_4_vs_chip_merged_inputs_macs2_peak_9787	chr14	20461274	20462038	+	2047	NA	promoter-TSS (NM_001100814)	promoter-TSS (NM_001100814)	-44	NM_001100814	90809	Hs.7001	NM_144568	ENSG00000165782	TMEM55B	C14orf9	transmembrane protein 55B	protein-coding
chip_Flag_4_vs_chip_merged_inputs_macs2_peak_22803	chr20	63235401	63236344	+	2039	NA	promoter-TSS (NM_139317)	promoter-TSS (NM_139317)	-11	NM_139317	79444	Hs.256126	NM_022161	ENSG00000101197	BIRC7	KIAP|LIVIN|ML-IAP|MLIAP|RNF50	baculoviral IAP repeat containing 7	protein-coding
chip_Flag_4_vs_chip_merged_inputs_macs2_peak_32523	chr7	100866970	100867676	+	2030	NA	promoter-TSS (NR_106935)	promoter-TSS (NR_106935)	-5	NM_003302	7205	Hs.534360	NM_003302	ENSG00000087077	TRIP6	OIP-1|OIP1|TRIP-6|TRIP6i2|ZRP-1	thyroid hormone receptor interactor 6	protein-coding
chip_Flag_4_vs_chip_merged_inputs_macs2_peak_3359	chr1	173476750	173477445	+	2028	NA	promoter-TSS (NR_037845)	promoter-TSS (NR_037845)	58	NR_037845	100506023	Hs.731284	NR_037845		LOC100506023	-	uncharacterized LOC100506023	ncRNA
chip_Flag_4_vs_chip_merged_inputs_macs2_peak_11724	chr15	98865215	98865818	+	2022	NA	intron (NM_001291858, intron 2 of 20)	intron (NM_001291858, intron 2 of 20)	81090	NR_039864	100616432		NR_039864	ENSG00000264480	MIR4714	-	microRNA 4714	ncRNA
chip_Flag_4_vs_chip_merged_inputs_macs2_peak_4091	chr1	230066483	230067206	+	2015	NA	promoter-TSS (NR_120373)	promoter-TSS (NR_120373)	-351	NM_004481	2590	Hs.743964	NM_004481	ENSG00000143641	GALNT2	GalNAc-T2	polypeptide N-acetylgalactosaminyltransferase 2	protein-coding
chip_Flag_4_vs_chip_merged_inputs_macs2_peak_8109	chr12	46371137	46371774	+	2010	NA	intron (NM_001307936, intron 1 of 14)	CpG	1407	NM_018976	54407	Hs.221847	NM_018976	ENSG00000134294	SLC38A2	ATA2|PRO1068|SAT2|SNAT2	solute carrier family 38 member 2	protein-coding
chip_Flag_4_vs_chip_merged_inputs_macs2_peak_21148	chr2	172102605	172103297	+	2008	NA	promoter-TSS (NM_004405)	promoter-TSS (NM_004405)	-55	NR_126376	104326193	Hs.600690	NR_126376	ENSG00000236651	DLX2-AS1	TCONS_00003049	DLX2 antisense RNA 1 (head to head)	ncRNA
chip_Flag_4_vs_chip_merged_inputs_macs2_peak_18285	chr19	32345302	32346008	+	2007	NA	promoter-TSS (NM_014910)	promoter-TSS (NM_014910)	47	NM_001136156	22847	Hs.205392	NM_014910	ENSG00000168813	ZNF507	-	zinc finger protein 507	protein-coding
chip_Flag_4_vs_chip_merged_inputs_macs2_peak_6745	chr11	62678749	62679423	+	2006	NA	promoter-TSS (NM_001286077)	promoter-TSS (NM_001286077)	31	NM_015853	51035	Hs.351296	NM_015853	ENSG00000162191	UBXN1	2B28|SAKS1|UBXD10	UBX domain protein 1	protein-coding
chip_Flag_4_vs_chip_merged_inputs_macs2_peak_17743	chr19	12945488	12946185	+	2004	NA	promoter-TSS (NM_001270363)	promoter-TSS (NM_001270363)	22	NM_001270363	5886	Hs.643267	NM_005053	ENSG00000179262	RAD23A	HHR23A|HR23A	RAD23 homolog A, nucleotide excision repair protein	protein-coding
chip_Flag_4_vs_chip_merged_inputs_macs2_peak_29079	chr5	151447298	151448062	+	2001	NA	promoter-TSS (NM_001308150)	promoter-TSS (NM_001308150)	84	NM_001308150	206358	Hs.269004	NM_078483	ENSG00000123643	SLC36A1	Dct1|LYAAT1|PAT1|TRAMD3	solute carrier family 36 member 1	protein-coding
chip_Flag_4_vs_chip_merged_inputs_macs2_peak_756	chr1	10472259	10472866	+	1997	NA	promoter-TSS (NM_213566)	promoter-TSS (NM_213566)	-6	NM_004401	1676	Hs.484782	NM_004401	ENSG00000160049	DFFA	DFF-45|DFF1|ICAD	DNA fragmentation factor subunit alpha	protein-coding
chip_Flag_4_vs_chip_merged_inputs_macs2_peak_17328	chr19	5340654	5341465	+	1996	NA	promoter-TSS (NM_002850)	promoter-TSS (NM_002850)	-256	NM_130853	5802	Hs.744928	NM_002850	ENSG00000105426	PTPRS	PTPSIGMA|R-PTP-S|R-PTP-sigma	protein tyrosine phosphatase, receptor type S	protein-coding
chip_Flag_4_vs_chip_merged_inputs_macs2_peak_18955	chr19	47514845	47515651	+	1991	NA	promoter-TSS (NR_038456)	promoter-TSS (NR_038456)	10	NM_003827	8775	Hs.126938	NM_003827	ENSG00000105402	NAPA	SNAPA	NSF attachment protein alpha	protein-coding
chip_Flag_4_vs_chip_merged_inputs_macs2_peak_23264	chr21	37072643	37073996	+	1982	NA	promoter-TSS (NM_001320480)	promoter-TSS (NM_001320480)	135	NM_001320703	7267	Hs.368214	NM_003316	ENSG00000182670	TTC3	DCRR1|RNF105|TPRDIII	tetratricopeptide repeat domain 3	protein-coding
chip_Flag_4_vs_chip_merged_inputs_macs2_peak_35607	chr9	120714049	120715130	+	1975	NA	promoter-TSS (NM_001080497)	promoter-TSS (NM_001080497)	-102	NM_001080497	1955	Hs.744903	NM_001080497	ENSG00000106780	MEGF9	EGFL5	multiple EGF like domains 9	protein-coding
chip_Flag_4_vs_chip_merged_inputs_macs2_peak_29064	chr5	151157517	151158089	+	1974	NA	promoter-TSS (NM_001155)	promoter-TSS (NM_001155)	79	NM_001155	309	Hs.412117	NM_001155	ENSG00000197043	ANXA6	ANX6|CBP68	annexin A6	protein-coding
chip_Flag_4_vs_chip_merged_inputs_macs2_peak_35586	chr9	114587420	114588104	+	1966	NA	promoter-TSS (NM_004888)	promoter-TSS (NM_004888)	48	NM_004888	9550	Hs.388654	NM_004888	ENSG00000136888	ATP6V1G1	ATP6G|ATP6G1|ATP6GL|ATP6J|Vma10	ATPase H+ transporting V1 subunit G1	protein-coding
chip_Flag_4_vs_chip_merged_inputs_macs2_peak_16281	chr17	82496848	82497856	+	1966	NA	Intergenic	CpG	-22366	NM_004514	3607	Hs.591140	NM_004514	ENSG00000141568	FOXK2	ILF|ILF-1|ILF1	forkhead box K2	protein-coding
chip_Flag_4_vs_chip_merged_inputs_macs2_peak_20885	chr2	127885117	127886938	+	1957	NA	promoter-TSS (NM_001199140)	promoter-TSS (NM_001199140)	-87	NM_001199140	83607	Hs.546449	NM_031445	ENSG00000144233	AMMECR1L	-	AMMECR1 like	protein-coding
chip_Flag_4_vs_chip_merged_inputs_macs2_peak_12312	chr16	4416333	4417138	+	1951	NA	promoter-TSS (NR_145128)	promoter-TSS (NR_145128)	226	NM_001201479	100529144	Hs.437957	NM_001201479	ENSG00000103426	CORO7-PAM16	-	CORO7-PAM16 readthrough	protein-coding
chip_Flag_4_vs_chip_merged_inputs_macs2_peak_13472	chr16	70685788	70686423	+	1944	NA	promoter-TSS (NM_138383)	promoter-TSS (NM_138383)	-54	NM_138383	92154	Hs.432387	NM_138383	ENSG00000132613	MTSS1L	ABBA|ABBA-1|ABBA1	MTSS1L, I-BAR domain containing	protein-coding
chip_Flag_4_vs_chip_merged_inputs_macs2_peak_3859	chr1	220272083	220272842	+	1938	NA	promoter-TSS (NM_012414)	promoter-TSS (NM_012414)	39	NM_012414	25782	Hs.654849	NM_012414	ENSG00000118873	RAB3GAP2	RAB3-GAP150|RAB3GAP150|SPG69|WARBM2|p150	RAB3 GTPase activating non-catalytic protein subunit 2	protein-coding
chip_Flag_4_vs_chip_merged_inputs_macs2_peak_25643	chr3	39383081	39383715	+	1935	NA	promoter-TSS (NM_017875)	promoter-TSS (NM_017875)	74	NM_017875	54977	Hs.369615	NM_017875	ENSG00000144659	SLC25A38	SIDBA2	solute carrier family 25 member 38	protein-coding
chip_Flag_4_vs_chip_merged_inputs_macs2_peak_21619	chr2	241314867	241315589	+	1919	NA	promoter-TSS (NM_001321032)	promoter-TSS (NM_001321032)	41	NM_006155	4735	Hs.721234	NM_004404	ENSG00000168385	SEPT2	DIFF6|NEDD-5|NEDD5|Pnutl3|hNedd5	septin 2	protein-coding
chip_Flag_4_vs_chip_merged_inputs_macs2_peak_12270	chr16	3457596	3458408	+	1917	NA	promoter-TSS (NM_001317097)	promoter-TSS (NM_001317097)	17	NM_024845	79903	Hs.513296	NM_024845	ENSG00000122390	NAA60	HAT4|NAT15	N(alpha)-acetyltransferase 60, NatF catalytic subunit	protein-coding
chip_Flag_4_vs_chip_merged_inputs_macs2_peak_19555	chr2	3605001	3605884	+	1912	NA	promoter-TSS (NM_001255986)	promoter-TSS (NM_001255986)	-610	NM_001255987	78989	Hs.32603	NM_024027	ENSG00000118004	COLEC11	3MC2|CL-K1-I|CL-K1-II|CL-K1-IIa|CL-K1-IIb|CLK1	collectin subfamily member 11	protein-coding
chip_Flag_4_vs_chip_merged_inputs_macs2_peak_32420	chr7	99472291	99473435	+	1912	NA	promoter-TSS (NM_001013258)	promoter-TSS (NM_001013258)	-29	NM_213603	285989	Hs.440384	NM_213603	ENSG00000198556	ZNF789	-	zinc finger protein 789	protein-coding
chip_Flag_4_vs_chip_merged_inputs_macs2_peak_3133	chr1	155324023	155324763	+	1908	NA	promoter-TSS (NM_001039517)	promoter-TSS (NM_001039517)	-2	NM_001278230	23623	Hs.226499	NM_014328	ENSG00000160753	RUSC1	NESCA	RUN and SH3 domain containing 1	protein-coding
chip_Flag_4_vs_chip_merged_inputs_macs2_peak_19158	chr19	49877139	49878156	+	1906	NA	promoter-TSS (NM_001098632)	promoter-TSS (NM_001098632)	222	NM_001168222	79735	Hs.631587	NM_024682	ENSG00000104946	TBC1D17	-	TBC1 domain family member 17	protein-coding
chip_Flag_4_vs_chip_merged_inputs_macs2_peak_9786	chr14	20454815	20455524	+	1896	NA	promoter-TSS (NM_017807)	promoter-TSS (NM_017807)	38	NM_080648	328	Hs.73722	NM_001641	ENSG00000100823	APEX1	APE|APE1|APEN|APEX|APX|HAP1|REF1	apurinic/apyrimidinic endodeoxyribonuclease 1	protein-coding
chip_Flag_4_vs_chip_merged_inputs_macs2_peak_13700	chr16	85027393	85028027	+	1896	NA	promoter-TSS (NM_001297766)	promoter-TSS (NM_001297766)	-41	NM_014732	9764	Hs.301658	NM_014732	ENSG00000135709	KIAA0513	-	KIAA0513	protein-coding
chip_Flag_4_vs_chip_merged_inputs_macs2_peak_8656	chr12	104064011	104064800	+	1891	NA	promoter-TSS (NM_001316967)	promoter-TSS (NM_001316967)	-53	NM_013320	29915	Hs.506558	NM_013320	ENSG00000111727	HCFC2	HCF-2|HCF2	host cell factor C2	protein-coding
chip_Flag_4_vs_chip_merged_inputs_macs2_peak_23531	chr21	44817595	44818563	+	1889	NA	promoter-TSS (NM_001286416)	promoter-TSS (NM_001286416)	50	NM_001286416	6612	Hs.474005	NM_006936	ENSG00000184900	SUMO3	SMT3A|SMT3H1|SUMO-3|Smt3B	small ubiquitin-like modifier 3	protein-coding
chip_Flag_4_vs_chip_merged_inputs_macs2_peak_14769	chr17	35567786	35568377	+	1881	NA	promoter-TSS (NR_135479)	promoter-TSS (NR_135479)	-33	NR_135479	105371743		NR_135479		LINC02001	-	long intergenic non-protein coding RNA 2001	ncRNA
chip_Flag_4_vs_chip_merged_inputs_macs2_peak_30230	chr6	36423228	36423735	+	1877	NA	intron (NM_152990, intron 3 of 4)	CpG	-19286	NR_104480	222658	Hs.188757	NM_173562	ENSG00000112078	KCTD20	C6orf69|dJ108K11.3	potassium channel tetramerization domain containing 20	protein-coding
chip_Flag_4_vs_chip_merged_inputs_macs2_peak_15363	chr17	51121689	51122305	+	1876	NA	Intergenic	Intergenic	-1132	NM_001130528	9043	Hs.463439	NM_003971	ENSG00000008294	SPAG9	CT89|HLC-6|HLC4|HLC6|JIP-4|JIP4|JLP|PHET|PIG6	sperm associated antigen 9	protein-coding
chip_Flag_4_vs_chip_merged_inputs_macs2_peak_30749	chr6	111259027	111259712	+	1865	NA	promoter-TSS (NM_153369)	promoter-TSS (NM_153369)	90	NM_153369	91749	Hs.400572	NM_153369	ENSG00000173214	MFSD4B	KIAA1919|NaGLT1	major facilitator superfamily domain containing 4B	protein-coding
chip_Flag_4_vs_chip_merged_inputs_macs2_peak_27317	chr4	15655065	15655828	+	1865	NA	promoter-TSS (NM_001193534)	promoter-TSS (NM_001193534)	-34	NM_001193535	26234	Hs.643433	NM_012161	ENSG00000118564	FBXL5	FBL4|FBL5|FLR1	F-box and leucine rich repeat protein 5	protein-coding
chip_Flag_4_vs_chip_merged_inputs_macs2_peak_31462	chr7	2314084	2314805	+	1864	NA	promoter-TSS (NM_013321)	promoter-TSS (NM_013321)	31	NM_013321	29886	Hs.584900	NM_013321	ENSG00000106266	SNX8	Mvp1	sorting nexin 8	protein-coding
chip_Flag_4_vs_chip_merged_inputs_macs2_peak_17183	chr19	3500195	3500961	+	1861	NA	promoter-TSS (NM_031304)	promoter-TSS (NM_031304)	45	NM_031304	83475	Hs.515064	NM_031304	ENSG00000129932	DOHH	HLRC1|hDOHH	deoxyhypusine hydroxylase/monooxygenase	protein-coding
chip_Flag_4_vs_chip_merged_inputs_macs2_peak_17611	chr19	10701166	10701724	+	1861	NA	promoter-TSS (NM_031209)	promoter-TSS (NM_031209)	9	NM_031209	81890	Hs.631638	NM_031209	ENSG00000213339	QTRT1	FP3235|TGT|TGUT	queuine tRNA-ribosyltransferase catalytic subunit 1	protein-coding
chip_Flag_4_vs_chip_merged_inputs_macs2_peak_23781	chr22	17628391	17629190	+	1858	NA	promoter-TSS (NM_001696)	promoter-TSS (NM_001696)	32	NM_001039367	529	Hs.517338	NM_001696	ENSG00000131100	ATP6V1E1	ATP6E|ATP6E2|ATP6V1E|P31|Vma4	ATPase H+ transporting V1 subunit E1	protein-coding
chip_Flag_4_vs_chip_merged_inputs_macs2_peak_6184	chr11	7513485	7514324	+	1850	NA	5' UTR (NM_003621, exon 1 of 24)	5' UTR (NM_003621, exon 1 of 24)	139	NM_003621	8495	Hs.655714	NM_003621	ENSG00000166387	PPFIBP2	Cclp1	PPFIA binding protein 2	protein-coding
chip_Flag_4_vs_chip_merged_inputs_macs2_peak_14104	chr16	89565821	89566510	+	1844	NA	3' UTR (NM_000977, exon 6 of 6)	3' UTR (NM_000977, exon 6 of 6)	4735	NR_002450	606500		NR_002450		SNORD68	HBII-202	small nucleolar RNA, C/D box 68	snoRNA
chip_Flag_4_vs_chip_merged_inputs_macs2_peak_10191	chr14	91417490	91418509	+	1841	NA	promoter-TSS (NM_001080414)	promoter-TSS (NM_001080414)	-155	NM_001080414	440193	Hs.525536	NM_001080414	ENSG00000015133	CCDC88C	DAPLE|HKRP2|KIAA1509|SCA40	coiled-coil domain containing 88C	protein-coding
chip_Flag_4_vs_chip_merged_inputs_macs2_peak_35032	chr9	34646197	34646915	+	1833	NA	promoter-TSS (NM_000155)	promoter-TSS (NM_000155)	-33	NM_001258332	2592	Hs.522090	NM_000155	ENSG00000213930	GALT	-	galactose-1-phosphate uridylyltransferase	protein-coding
chip_Flag_4_vs_chip_merged_inputs_macs2_peak_24917	chr22	41381099	41381981	+	1833	NA	promoter-TSS (NM_003216)	promoter-TSS (NM_003216)	-389	NM_003216	7008	Hs.181159	NM_003216	ENSG00000167074	TEF	-	TEF, PAR bZIP transcription factor	protein-coding
chip_Flag_4_vs_chip_merged_inputs_macs2_peak_2986	chr1	150321228	150321733	+	1832	NA	promoter-TSS (NM_004698)	promoter-TSS (NM_004698)	1	NM_004698	9129	Hs.11776	NM_004698	ENSG00000117360	PRPF3	HPRP3|HPRP3P|PRP3|Prp3p|RP18|SNRNP90	pre-mRNA processing factor 3	protein-coding
chip_Flag_4_vs_chip_merged_inputs_macs2_peak_28346	chr5	41904021	41904633	+	1832	NA	promoter-TSS (NM_175921)	promoter-TSS (NM_175921)	-17	NM_175921	285636	Hs.29899	NM_175921	ENSG00000205765	C5orf51	-	chromosome 5 open reading frame 51	protein-coding
chip_Flag_4_vs_chip_merged_inputs_macs2_peak_16136	chr17	81471607	81472516	+	1828	NA	Intergenic	Intergenic	-20873	NR_036152	100422944		NR_036152	ENSG00000266189	MIR3186	mir-3186	microRNA 3186	ncRNA
chip_Flag_4_vs_chip_merged_inputs_macs2_peak_33182	chr7	149872593	149873191	+	1827	NA	promoter-TSS (NM_001100592)	promoter-TSS (NM_001100592)	-76	NM_001100592	155066	Hs.556998	NM_145230	ENSG00000171130	ATP6V0E2	ATP6V0E2L|C7orf32	ATPase H+ transporting V0 subunit e2	protein-coding
chip_Flag_4_vs_chip_merged_inputs_macs2_peak_4628	chr10	32346097	32346876	+	1801	NA	promoter-TSS (NR_104163)	promoter-TSS (NR_104163)	562	NM_001272019	80314	Hs.167805	NM_025209	ENSG00000120616	EPC1	Epl1	enhancer of polycomb homolog 1	protein-coding
chip_Flag_4_vs_chip_merged_inputs_macs2_peak_979	chr1	16014555	16015187	+	1801	NA	3' UTR (NM_014424, exon 3 of 3)	3' UTR (NM_014424, exon 3 of 3)	3919	NM_014424	27129	Hs.502612	NM_014424	ENSG00000173641	HSPB7	cvHSP	heat shock protein family B (small) member 7	protein-coding
chip_Flag_4_vs_chip_merged_inputs_macs2_peak_7305	chr11	72102906	72103773	+	1792	NA	promoter-TSS (NM_017907)	promoter-TSS (NM_017907)	48	NM_017907	55004	Hs.731528	NM_017907	ENSG00000149357	LAMTOR1	C11orf59|PDRO|Ragulator1|p18|p27RF-Rho	late endosomal/lysosomal adaptor, MAPK and MTOR activator 1	protein-coding
chip_Flag_4_vs_chip_merged_inputs_macs2_peak_3166	chr1	156457113	156457820	+	1792	NA	Intergenic	CpG	-27918	NR_135264	10485	Hs.380027	NM_006365	ENSG00000125462	C1orf61	CROC4	chromosome 1 open reading frame 61	protein-coding
chip_Flag_4_vs_chip_merged_inputs_macs2_peak_14346	chr17	7234184	7234926	+	1787	NA	promoter-TSS (NM_004422)	promoter-TSS (NM_004422)	-11	NM_004422	1856	Hs.118640	NM_004422	ENSG00000004975	DVL2	-	dishevelled segment polarity protein 2	protein-coding
chip_Flag_4_vs_chip_merged_inputs_macs2_peak_12868	chr16	28491714	28492444	+	1787	NA	promoter-TSS (NM_001286109)	promoter-TSS (NM_001286109)	3	NM_001286105	1201	Hs.534667	NM_000086	ENSG00000188603	CLN3	BTN1|BTS|JNCL	CLN3, battenin	protein-coding
chip_Flag_4_vs_chip_merged_inputs_macs2_peak_25837	chr3	49006800	49007491	+	1780	NA	promoter-TSS (NM_001320547)	promoter-TSS (NM_001320547)	83	NM_001320546	11180	Hs.654815	NM_018031	ENSG00000178252	WDR6	-	WD repeat domain 6	protein-coding
chip_Flag_4_vs_chip_merged_inputs_macs2_peak_24916	chr22	41366976	41367613	+	1780	NA	promoter-TSS (NM_001145398)	promoter-TSS (NM_001145398)	-39	NM_001145398	7008	Hs.181159	NM_003216	ENSG00000167074	TEF	-	TEF, PAR bZIP transcription factor	protein-coding
chip_Flag_4_vs_chip_merged_inputs_macs2_peak_28290	chr5	32585259	32586187	+	1772	NA	intron (NM_006713, intron 1 of 4)	CpG	224	NM_006713	10923	Hs.229641	NM_006713	ENSG00000113387	SUB1	P15|PC4|p14	SUB1 homolog, transcriptional regulator	protein-coding
chip_Flag_4_vs_chip_merged_inputs_macs2_peak_21142	chr2	171999630	172000388	+	1771	NA	exon (NM_199227, exon 1 of 10)	exon (NM_199227, exon 1 of 10)	112	NR_136276	254042	Hs.298250	NM_199227	ENSG00000172878	METAP1D	MAP 1D|MAP1D|MetAP 1D|Metap1l	methionyl aminopeptidase type 1D, mitochondrial	protein-coding
chip_Flag_4_vs_chip_merged_inputs_macs2_peak_13436	chr16	69762041	69762650	+	1752	NA	promoter-TSS (NM_001270455)	promoter-TSS (NM_001270455)	61	NM_007014	11060	Hs.408458	NM_007014	ENSG00000198373	WWP2	AIP2|WWp2-like	WW domain containing E3 ubiquitin protein ligase 2	protein-coding
chip_Flag_4_vs_chip_merged_inputs_macs2_peak_34228	chr8	93916353	93917011	+	1747	NA	promoter-TSS (NR_039602)	promoter-TSS (NR_039602)	-173	NM_018444	54704	Hs.22265	NM_018444	ENSG00000164951	PDP1	PDH|PDP|PDPC|PPM2A|PPM2C	pyruvate dehyrogenase phosphatase catalytic subunit 1	protein-coding
chip_Flag_4_vs_chip_merged_inputs_macs2_peak_15488	chr17	62065521	62066287	+	1741	NA	promoter-TSS (NM_005121)	promoter-TSS (NM_005121)	-622	NM_005121	9969	Hs.282678	NM_005121	ENSG00000108510	MED13	ARC250|DRIP250|HSPC221|THRAP1|TRAP240	mediator complex subunit 13	protein-coding
chip_Flag_4_vs_chip_merged_inputs_macs2_peak_25194	chr3	4303145	4303982	+	1734	NA	intron (NM_001320678, intron 1 of 1)	CpG	259	NM_001320676	6419	Hs.475300	NM_006515	ENSG00000170364	SETMAR	METNASE|Mar1	SET domain and mariner transposase fusion gene	protein-coding
chip_Flag_4_vs_chip_merged_inputs_macs2_peak_36943	chrX	1391357	1392067	+	1732	NA	intron (NM_001636, intron 1 of 3).2	CpG	434	NM_001636	293	Hs.350927	NM_001636	ENSG00000169100	SLC25A6	AAC3|ANT|ANT 2|ANT 3|ANT3|ANT3Y	solute carrier family 25 member 6	protein-coding
chip_Flag_4_vs_chip_merged_inputs_macs2_peak_7861	chr12	576006	576521	+	1732	NA	intron (NM_016533, intron 1 of 3)	intron (NM_016533, intron 1 of 3)	10223	NR_134624	105369595	Hs.504422	NR_134624		LOC105369595	-	uncharacterized LOC105369595	ncRNA
chip_Flag_4_vs_chip_merged_inputs_macs2_peak_21187	chr2	176001925	176002766	+	1729	NA	promoter-TSS (NM_030650)	promoter-TSS (NM_030650)	0	NM_001305010	80856	Hs.209561	NM_030650	ENSG00000144320	LNPK	KIAA1715|LNP|LNP1|Ul|ulnaless	lunapark, ER junction formation factor	protein-coding
chip_Flag_4_vs_chip_merged_inputs_macs2_peak_30254	chr6	36985651	36986569	+	1729	NA	exon (NM_001271641, exon 1 of 12)	exon (NM_001271641, exon 1 of 12)	441	NM_014341	23787	Hs.485262	NM_014341	ENSG00000137409	MTCH1	CGI-64|PIG60|PSAP|SLC25A49	mitochondrial carrier 1	protein-coding
chip_Flag_4_vs_chip_merged_inputs_macs2_peak_33703	chr8	11867511	11868515	+	1727	NA	5' UTR (NM_001317237, exon 1 of 10)	5' UTR (NM_001317237, exon 1 of 10)	137	NM_147782	1508	Hs.520898	NM_001908	ENSG00000164733	CTSB	APPS|CPSB	cathepsin B	protein-coding
chip_Flag_4_vs_chip_merged_inputs_macs2_peak_10808	chr15	41661591	41662154	+	1724	NA	intron (NM_001164273, intron 1 of 23)	CpG	1460	NM_001164273	23269	Hs.187569	NM_001080541	ENSG00000174197	MGA	MAD5|MXD5	MGA, MAX dimerization protein	protein-coding
chip_Flag_4_vs_chip_merged_inputs_macs2_peak_25496	chr3	17742247	17742907	+	1723	NA	promoter-TSS (NR_135536)	promoter-TSS (NR_135536)	-367	NR_135536	105376975	Hs.543238	NR_135536		LOC105376975	-	uncharacterized LOC105376975	ncRNA
chip_Flag_4_vs_chip_merged_inputs_macs2_peak_3807	chr1	212414705	212415255	+	1722	NA	promoter-TSS (NM_001198862)	promoter-TSS (NM_001198862)	-55	NM_018252	55248	Hs.445386	NM_018252	ENSG00000065600	TMEM206	C1orf75	transmembrane protein 206	protein-coding
chip_Flag_4_vs_chip_merged_inputs_macs2_peak_29017	chr5	149805696	149806275	+	1718	NA	intron (NM_001172699, intron 1 of 10)	intron (NM_001172699, intron 1 of 10)	34045	NM_001172699	133522	Hs.483816	NM_133263	ENSG00000155846	PPARGC1B	ERRL1|PERC|PGC-1(beta)|PGC1B	PPARG coactivator 1 beta	protein-coding
chip_Flag_4_vs_chip_merged_inputs_macs2_peak_25762	chr3	46750506	46751239	+	1716	NA	Intergenic	CpG	-6117	NM_199183	377047	Hs.667712	NM_199183	ENSG00000188086	PRSS45	TESSP5	protease, serine 45	protein-coding
chip_Flag_4_vs_chip_merged_inputs_macs2_peak_33191	chr7	150378886	150379681	+	1715	NA	promoter-TSS (NM_173680)	promoter-TSS (NM_173680)	-34	NM_173680	285971	Hs.655734	NM_173680	ENSG00000196456	ZNF775	-	zinc finger protein 775	protein-coding
chip_Flag_4_vs_chip_merged_inputs_macs2_peak_16208	chr17	81967707	81968302	+	1709	NA	Intergenic	Intergenic	-6823	NM_178493	147111	Hs.106137	NM_178493	ENSG00000185269	NOTUM	hNOTUM	NOTUM, palmitoleoyl-protein carboxylesterase	protein-coding
chip_Flag_4_vs_chip_merged_inputs_macs2_peak_8289	chr12	53251661	53252447	+	1701	NA	promoter-TSS (NM_032889)	promoter-TSS (NM_032889)	-38	NM_032889	84975	Hs.654660	NM_032889	ENSG00000182544	MFSD5	hsMOT2	major facilitator superfamily domain containing 5	protein-coding
chip_Flag_4_vs_chip_merged_inputs_macs2_peak_12987	chr16	30407060	30407710	+	1700	NA	promoter-TSS (NM_001142305)	promoter-TSS (NM_001142305)	-29	NM_016643	51333	Hs.148584	NM_016643	ENSG00000179965	ZNF771	DSC43	zinc finger protein 771	protein-coding
chip_Flag_4_vs_chip_merged_inputs_macs2_peak_13444	chr16	70113753	70114740	+	1698	NA	5' UTR (NM_001322119, exon 1 of 17)	5' UTR (NM_001322119, exon 1 of 17)	620	NM_017990	55066	Hs.744043	NM_017990	ENSG00000090857	PDPR	PDP3	pyruvate dehydrogenase phosphatase regulatory subunit	protein-coding
chip_Flag_4_vs_chip_merged_inputs_macs2_peak_37111	chrX	41084426	41084983	+	1698	NA	promoter-TSS (NM_001039590)	promoter-TSS (NM_001039590)	-931	NM_001039590	8239	Hs.77578	NM_004652	ENSG00000124486	USP9X	DFFRX|FAF|FAM|MRX99|MRXS99F	ubiquitin specific peptidase 9, X-linked	protein-coding
chip_Flag_4_vs_chip_merged_inputs_macs2_peak_27873	chr4	165112116	165112815	+	1694	NA	intron (NM_001100389, intron 1 of 5)	CpG	407	NM_001100389	201931	Hs.704511	NM_152681	ENSG00000170088	TMEM192	-	transmembrane protein 192	protein-coding
chip_Flag_4_vs_chip_merged_inputs_macs2_peak_7932	chr12	6891039	6891436	+	1693	NA	Intergenic	CpG	-1879	NR_135083	105369632	Hs.670096	NR_135083	ENSG00000111671	LOC105369632	-	uncharacterized LOC105369632	ncRNA
chip_Flag_4_vs_chip_merged_inputs_macs2_peak_29658	chr6	7589989	7590618	+	1691	NA	exon (NM_152551, exon 1 of 9)	exon (NM_152551, exon 1 of 9)	104	NM_152551	154007	Hs.13366	NM_152551	ENSG00000168566	SNRNP48	C6orf151|dJ336K20B.1|dJ512B11.2	small nuclear ribonucleoprotein U11/U12 subunit 48	protein-coding
chip_Flag_4_vs_chip_merged_inputs_macs2_peak_1149	chr1	19882136	19882637	+	1688	NA	promoter-TSS (NM_015207)	promoter-TSS (NM_015207)	-9	NM_015207	23252	Hs.374987	NM_015207	ENSG00000169914	OTUD3	DUBA4	OTU deubiquitinase 3	protein-coding
chip_Flag_4_vs_chip_merged_inputs_macs2_peak_11982	chr16	1105979	1106670	+	1684	NA	Intergenic	Intergenic	-10080	NM_207419	390664	Hs.527853	NM_207419	ENSG00000184471	C1QTNF8	CTRP8|UNQ5829	C1q and tumor necrosis factor related protein 8	protein-coding
chip_Flag_4_vs_chip_merged_inputs_macs2_peak_17303	chr19	4809541	4809998	+	1684	NA	Intergenic	Intergenic	18053	NM_018708	55527	Hs.515082	NM_018708	ENSG00000141965	FEM1A	EPRAP	fem-1 homolog A	protein-coding
chip_Flag_4_vs_chip_merged_inputs_macs2_peak_6347	chr11	20387264	20387990	+	1682	NA	promoter-TSS (NM_001145166)	promoter-TSS (NM_001145166)	97	NM_001145166	10196	Hs.152337	NM_005788	ENSG00000185238	PRMT3	HRMT1L3	protein arginine methyltransferase 3	protein-coding
chip_Flag_4_vs_chip_merged_inputs_macs2_peak_37122	chrX	44872795	44873444	+	1681	NA	promoter-TSS (NR_111960)	promoter-TSS (NR_111960)	-56	NM_001291417	7403	Hs.522616	NM_021140	ENSG00000147050	KDM6A	KABUK2|UTX|bA386N14.2	lysine demethylase 6A	protein-coding
chip_Flag_4_vs_chip_merged_inputs_macs2_peak_1242	chr1	22048538	22049089	+	1672	NA	Intergenic	MLT1K|LTR|ERVL-MaLR	-3814	NM_044472	998	Hs.467637	NM_001791	ENSG00000070831	CDC42	CDC42Hs|G25K|TKS	cell division cycle 42	protein-coding
chip_Flag_4_vs_chip_merged_inputs_macs2_peak_21466	chr2	231198370	231198809	+	1665	NA	promoter-TSS (NM_001291656)	promoter-TSS (NM_001291656)	43	NM_001291656	80210	Hs.162411	NM_025139	ENSG00000135931	ARMC9	ARM|KU-MEL-1|NS21	armadillo repeat containing 9	protein-coding
chip_Flag_4_vs_chip_merged_inputs_macs2_peak_10196	chr14	92106311	92106970	+	1664	NA	promoter-TSS (NR_028458)	promoter-TSS (NR_028458)	-19	NR_028461	4287	Hs.532632	NM_004993	ENSG00000066427	ATXN3	AT3|ATX3|JOS|MJD|MJD1|SCA3	ataxin 3	protein-coding
chip_Flag_4_vs_chip_merged_inputs_macs2_peak_34898	chr8	144466624	144467305	+	1664	NA	exon (NM_145754, exon 3 of 17)	exon (NM_145754, exon 3 of 17)	627	NM_145754	90990	Hs.528713	NM_145754	ENSG00000167702	KIFC2	-	kinesin family member C2	protein-coding
chip_Flag_4_vs_chip_merged_inputs_macs2_peak_34996	chr9	19127138	19127920	+	1664	NA	promoter-TSS (NM_001122)	promoter-TSS (NM_001122)	77	NM_001122	123	Hs.3416	NM_001122	ENSG00000147872	PLIN2	ADFP|ADRP	perilipin 2	protein-coding
chip_Flag_4_vs_chip_merged_inputs_macs2_peak_9438	chr13	23888985	23889667	+	1664	NA	promoter-TSS (NM_001135816)	promoter-TSS (NM_001135816)	122	NM_005932	4285	Hs.507498	NM_005932	ENSG00000027001	MIPEP	COXPD31|HMIP|MIP	mitochondrial intermediate peptidase	protein-coding
chip_Flag_4_vs_chip_merged_inputs_macs2_peak_28749	chr5	132556667	132557297	+	1662	NA	promoter-TSS (NM_005732)	promoter-TSS (NM_005732)	58	NM_005732	10111	Hs.633509	NM_005732	ENSG00000113522	RAD50	NBSLD|RAD502|hRad50	RAD50 double strand break repair protein	protein-coding
chip_Flag_4_vs_chip_merged_inputs_macs2_peak_28685	chr5	122774837	122775498	+	1662	NA	exon (NM_003100, exon 1 of 15)	exon (NM_003100, exon 1 of 15)	171	NM_003100	6643	Hs.125352	NM_003100	ENSG00000205302	SNX2	TRG-9	sorting nexin 2	protein-coding
chip_Flag_4_vs_chip_merged_inputs_macs2_peak_8528	chr12	71754623	71755089	+	1660	NA	promoter-TSS (NM_014999)	promoter-TSS (NM_014999)	-7	NM_014999	23011	Hs.524590	NM_014999	ENSG00000080371	RAB21	-	RAB21, member RAS oncogene family	protein-coding
chip_Flag_4_vs_chip_merged_inputs_macs2_peak_21960	chr20	32819571	32820145	+	1658	NA	promoter-TSS (NM_012325)	promoter-TSS (NM_012325)	-35	NM_012325	22919	Hs.472437	NM_012325	ENSG00000101367	MAPRE1	EB1	microtubule associated protein RP/EB family member 1	protein-coding
chip_Flag_4_vs_chip_merged_inputs_macs2_peak_29655	chr6	7313096	7313589	+	1650	NA	promoter-TSS (NM_003144)	promoter-TSS (NM_003144)	-28	NR_120448	6745	Hs.114033	NM_003144	ENSG00000124783	SSR1	TRAPA	signal sequence receptor subunit 1	protein-coding
chip_Flag_4_vs_chip_merged_inputs_macs2_peak_10009	chr14	64503484	64504247	+	1648	NA	promoter-TSS (NM_001123329)	promoter-TSS (NM_001123329)	-20	NM_006977	7597	Hs.654571	NM_006977	ENSG00000089775	ZBTB25	C14orf51|KUP|ZNF46	zinc finger and BTB domain containing 25	protein-coding
chip_Flag_4_vs_chip_merged_inputs_macs2_peak_8018	chr12	26113938	26114985	+	1644	NA	Intergenic	CpG	10609	NM_030762	79365	Hs.177841	NM_030762	ENSG00000123095	BHLHE41	BHLHB3|DEC2|SHARP1|hDEC2	basic helix-loop-helix family member e41	protein-coding
chip_Flag_4_vs_chip_merged_inputs_macs2_peak_8316	chr12	53999677	54000585	+	1644	NA	promoter-TSS (NM_006897)	promoter-TSS (NM_006897)	12	NM_006897	3225	Hs.658823	NM_006897	ENSG00000180806	HOXC9	HOX3|HOX3B	homeobox C9	protein-coding
chip_Flag_4_vs_chip_merged_inputs_macs2_peak_29056	chr5	150758758	150759345	+	1642	NA	promoter-TSS (NM_001135644)	promoter-TSS (NM_001135644)	44	NM_016221	51164	Hs.675564	NM_016221	ENSG00000132912	DCTN4	DYN4|P62	dynactin subunit 4	protein-coding
chip_Flag_4_vs_chip_merged_inputs_macs2_peak_19230	chr19	50804839	50805286	+	1639	NA	promoter-TSS (NM_032712)	promoter-TSS (NM_032712)	-209	NM_001290149	84798	Hs.256301	NM_032712	ENSG00000167747	C19orf48	-	chromosome 19 open reading frame 48	protein-coding
chip_Flag_4_vs_chip_merged_inputs_macs2_peak_12083	chr16	1826886	1827578	+	1639	NA	promoter-TSS (NM_001040427)	promoter-TSS (NM_001040427)	8	NM_031208	81889	Hs.513265	NM_031208	ENSG00000180185	FAHD1	C16orf36|YISKL	fumarylacetoacetate hydrolase domain containing 1	protein-coding
chip_Flag_4_vs_chip_merged_inputs_macs2_peak_8543	chr12	76559445	76560215	+	1635	NA	promoter-TSS (NM_001319653)	promoter-TSS (NM_001319653)	-21	NM_001319652	114882	Hs.430849	NM_020841	ENSG00000091039	OSBPL8	MST120|MSTP120|ORP8|OSBP10	oxysterol binding protein like 8	protein-coding
chip_Flag_4_vs_chip_merged_inputs_macs2_peak_1319	chr1	23825230	23825655	+	1631	NA	promoter-TSS (NM_001166059)	promoter-TSS (NM_001166059)	17	NM_000191	3155	Hs.533444	NM_000191	ENSG00000117305	HMGCL	HL	3-hydroxymethyl-3-methylglutaryl-CoA lyase	protein-coding
chip_Flag_4_vs_chip_merged_inputs_macs2_peak_4372	chr10	3784656	3786000	+	1631	NA	promoter-TSS (NM_001300)	promoter-TSS (NM_001300)	-47	NM_001160124	1316	Hs.4055	NM_001300	ENSG00000067082	KLF6	BCD1|CBA1|COPEB|CPBP|GBF|PAC1|ST12|ZF9	Kruppel like factor 6	protein-coding
chip_Flag_4_vs_chip_merged_inputs_macs2_peak_13774	chr16	85420675	85421286	+	1630	NA	Intergenic	Intergenic	-114655	NR_049816	100847022		NR_049816	ENSG00000266307	MIR5093	-	microRNA 5093	ncRNA
chip_Flag_4_vs_chip_merged_inputs_macs2_peak_17497	chr19	8240238	8240856	+	1622	NA	intron (NM_024552, intron 2 of 11)	intron (NM_024552, intron 2 of 11)	31214	NM_024552	79603	Hs.515111	NM_024552	ENSG00000090661	CERS4	LASS4|Trh1	ceramide synthase 4	protein-coding
chip_Flag_4_vs_chip_merged_inputs_macs2_peak_27583	chr4	82373598	82374567	+	1617	NA	promoter-TSS (NM_031369)	promoter-TSS (NM_031369)	-86	NM_001003810	3184	Hs.480073	NM_002138	ENSG00000138668	HNRNPD	AUF1|AUF1A|HNRPD|P37|hnRNPD0	heterogeneous nuclear ribonucleoprotein D	protein-coding
chip_Flag_4_vs_chip_merged_inputs_macs2_peak_36911	chrKI270745.1	30145	30608	+	1616	NA	NA	NA	NA	NA
chip_Flag_4_vs_chip_merged_inputs_macs2_peak_4183	chr1	235367226	235368017	+	1615	NA	intron (NM_001079515, intron 1 of 16)	intron (NM_001079515, intron 1 of 16)	261	NM_001079515	6905	Hs.744998	NM_003193	ENSG00000116957	TBCE	HRD|KCS|KCS1|PEAMO|pac2	tubulin folding cofactor E	protein-coding
chip_Flag_4_vs_chip_merged_inputs_macs2_peak_5406	chr10	98446618	98447204	+	1614	NA	promoter-TSS (NM_001322477)	promoter-TSS (NM_001322477)	52	NM_001322487	3257	Hs.404568	NM_000195	ENSG00000107521	HPS1	BLOC3S1|HPS	HPS1, biogenesis of lysosomal organelles complex 3 subunit 1	protein-coding
chip_Flag_4_vs_chip_merged_inputs_macs2_peak_34049	chr8	53842896	53843638	+	1610	NA	promoter-TSS (NM_213620)	promoter-TSS (NM_213620)	44	NM_213619	51606	Hs.491737	NM_015941	ENSG00000047249	ATP6V1H	CGI-11|MSTP042|NBP1|SFD|SFDalpha|SFDbeta|VMA13	ATPase H+ transporting V1 subunit H	protein-coding
chip_Flag_4_vs_chip_merged_inputs_macs2_peak_34893	chr8	144462558	144463230	+	1610	NA	promoter-TSS (NM_001330618)	promoter-TSS (NM_001330618)	-43	NM_001330618	50626	Hs.459379	NM_032687	ENSG00000187954	CYHR1	CHRP	cysteine and histidine rich 1	protein-coding
chip_Flag_4_vs_chip_merged_inputs_macs2_peak_24475	chr22	23105479	23106589	+	1610	NA	intron (NM_002073, intron 2 of 2)	intron (NM_002073, intron 2 of 2)	35551	NM_002073	2781	Hs.584760	NM_002073	ENSG00000128266	GNAZ	-	G protein subunit alpha z	protein-coding
chip_Flag_4_vs_chip_merged_inputs_macs2_peak_35406	chr9	96417066	96417964	+	1609	NA	intron (NM_153695, intron 1 of 4)	CpG	872	NM_153695	195828	Hs.494557	NM_153695	ENSG00000165244	ZNF367	AFF29|CDC14B|ZFF29	zinc finger protein 367	protein-coding
chip_Flag_4_vs_chip_merged_inputs_macs2_peak_8852	chr12	113184702	113186229	+	1609	NA	promoter-TSS (NM_001111322)	promoter-TSS (NM_001111322)	14	NM_001111322	79039	Hs.506861	NM_024072	ENSG00000123064	DDX54	DP97	DEAD-box helicase 54	protein-coding
chip_Flag_4_vs_chip_merged_inputs_macs2_peak_20153	chr2	61536874	61537493	+	1608	NA	intron (NM_003400, intron 1 of 24)	intron (NM_003400, intron 1 of 24)	1100	NM_003400	7514	Hs.370770	NM_003400	ENSG00000082898	XPO1	CRM1|emb|exp1	exportin 1	protein-coding
chip_Flag_4_vs_chip_merged_inputs_macs2_peak_19026	chr19	48634327	48634904	+	1606	NA	intron (NM_001352, intron 2 of 3)	(CCCGCC)n|Simple_repeat|Simple_repeat	2935	NM_001352	1628	Hs.414480	NM_001352	ENSG00000105516	DBP	DABP	D-box binding PAR bZIP transcription factor	protein-coding
chip_Flag_4_vs_chip_merged_inputs_macs2_peak_2358	chr1	58898936	58899477	+	1604	NA	non-coding (NR_034014, exon 4 of 4)	non-coding (NR_034014, exon 4 of 4)	114055	NR_034014	100131060	Hs.680604	NR_034014	ENSG00000234807	LINC01135	-	long intergenic non-protein coding RNA 1135	ncRNA
chip_Flag_4_vs_chip_merged_inputs_macs2_peak_6698	chr11	61792534	61793163	+	1604	NA	promoter-TSS (NM_014206)	promoter-TSS (NM_014206)	211	NM_004111	2237	Hs.409065	NM_004111	ENSG00000168496	FEN1	FEN-1|MF1|RAD2	flap structure-specific endonuclease 1	protein-coding
chip_Flag_4_vs_chip_merged_inputs_macs2_peak_1694	chr1	31815616	31816308	+	1604	NA	promoter-TSS (NM_001281987)	promoter-TSS (NM_001281987)	89	NM_001281988	90853	Hs.62604	NM_144569	ENSG00000134668	SPOCD1	PPP1R146	SPOC domain containing 1	protein-coding
chip_Flag_4_vs_chip_merged_inputs_macs2_peak_7735	chr11	121292328	121293215	+	1602	NA	promoter-TSS (NM_006918)	promoter-TSS (NM_006918)	92	NM_006918	6309	Hs.287749	NM_006918	ENSG00000109929	SC5D	ERG3|S5DES|SC5DL	sterol-C5-desaturase	protein-coding
chip_Flag_4_vs_chip_merged_inputs_macs2_peak_19289	chr19	52725492	52725983	+	1595	NA	intron (NM_030972, intron 3 of 6)	CpG	4145	NM_030972	81856	Hs.143951	NM_030972	ENSG00000213020	ZNF611	-	zinc finger protein 611	protein-coding
chip_Flag_4_vs_chip_merged_inputs_macs2_peak_11169	chr15	72117982	72118470	+	1595	NA	promoter-TSS (NM_001172111)	promoter-TSS (NM_001172111)	-64	NM_001172111	123228	Hs.513002	NM_145204	ENSG00000166192	SENP8	DEN1|NEDP1|PRSC2	SUMO/sentrin peptidase family member, NEDD8 specific	protein-coding
chip_Flag_4_vs_chip_merged_inputs_macs2_peak_25695	chr3	42653970	42655294	+	1590	NA	promoter-TSS (NR_125400)	promoter-TSS (NR_125400)	-244	NR_125400	101928323		NR_125400		LOC101928323	-	uncharacterized LOC101928323	ncRNA
chip_Flag_4_vs_chip_merged_inputs_macs2_peak_25549	chr3	31531853	31532436	+	1582	NA	promoter-TSS (NM_178862)	promoter-TSS (NM_178862)	-357	NM_178862	201595	Hs.475812	NM_178862	ENSG00000163527	STT3B	CDG1X|SIMP|STT3-B	STT3B, catalytic subunit of the oligosaccharyltransferase complex	protein-coding
chip_Flag_4_vs_chip_merged_inputs_macs2_peak_30685	chr6	105992392	105992892	+	1578	NA	Intergenic	Intergenic	-93678	NM_001198	639	Hs.436023	NM_001198	ENSG00000057657	PRDM1	BLIMP1|PRDI-BF1	PR/SET domain 1	protein-coding
chip_Flag_4_vs_chip_merged_inputs_macs2_peak_4832	chr10	49188125	49188719	+	1578	NA	promoter-TSS (NM_001288743)	promoter-TSS (NM_001288743)	-22	NM_001288743	170371	Hs.385493	NM_001010863	ENSG00000204161	C10orf128	-	chromosome 10 open reading frame 128	protein-coding
chip_Flag_4_vs_chip_merged_inputs_macs2_peak_31821	chr7	36389538	36390018	+	1576	NA	promoter-TSS (NM_001284302)	promoter-TSS (NM_001284302)	-25	NM_001284302	54443	Hs.62180	NM_018685	ENSG00000011426	ANLN	FSGS8|Scraps|scra	anillin actin binding protein	protein-coding
chip_Flag_4_vs_chip_merged_inputs_macs2_peak_6579	chr11	47642075	47642798	+	1574	NA	exon (NM_001317231, exon 1 of 13)	exon (NM_001317231, exon 1 of 13)	218	NM_001317231	23788	Hs.269944	NM_014342	ENSG00000109919	MTCH2	HSPC032|MIMP|SLC25A50	mitochondrial carrier 2	protein-coding
chip_Flag_4_vs_chip_merged_inputs_macs2_peak_3154	chr1	156192481	156193175	+	1572	NA	Intergenic	LTR13|LTR|ERVK	-1104	NR_104408	9673	Hs.532375	NM_014655	ENSG00000160785	SLC25A44	-	solute carrier family 25 member 44	protein-coding
chip_Flag_4_vs_chip_merged_inputs_macs2_peak_432	chr1	3454189	3454998	+	1571	NA	promoter-TSS (NM_014448)	promoter-TSS (NM_014448)	10	NM_014448	27237	Hs.87435	NM_014448	ENSG00000130762	ARHGEF16	GEF16|NBR	Rho guanine nucleotide exchange factor 16	protein-coding
chip_Flag_4_vs_chip_merged_inputs_macs2_peak_20043	chr2	45610367	45610921	+	1562	NA	intron (NM_018079, intron 1 of 20)	intron (NM_018079, intron 1 of 20)	650	NM_018079	55133	Hs.14229	NM_018079	ENSG00000068784	SRBD1	-	S1 RNA binding domain 1	protein-coding
chip_Flag_4_vs_chip_merged_inputs_macs2_peak_2246	chr1	52697812	52698639	+	1556	NA	exon (NM_023077, exon 1 of 3)	exon (NM_023077, exon 1 of 3)	141	NM_023077	65260	Hs.349905	NM_023077	ENSG00000162377	COA7	C1orf163|RESA1|SELRC1	cytochrome c oxidase assembly factor 7 (putative)	protein-coding
chip_Flag_4_vs_chip_merged_inputs_macs2_peak_6810	chr11	64181500	64181938	+	1554	NA	Intergenic	Intergenic	-3553	NM_001282652	10963	Hs.337295	NM_006819	ENSG00000168439	STIP1	HEL-S-94n|HOP|IEF-SSP-3521|P60|STI1|STI1L	stress induced phosphoprotein 1	protein-coding
chip_Flag_4_vs_chip_merged_inputs_macs2_peak_37049	chrX	30652863	30653494	+	1552	NA	promoter-TSS (NM_000167)	promoter-TSS (NM_000167)	-181	NM_203391	2710	Hs.1466	NM_000167	ENSG00000198814	GK	GK1|GKD	glycerol kinase	protein-coding
chip_Flag_4_vs_chip_merged_inputs_macs2_peak_35505	chr9	107422111	107422617	+	1551	NA	intron (NR_121581, intron 7 of 7)	intron (NR_121581, intron 7 of 7)	44221	NR_121581	101928720	Hs.125496	NR_121581		LINC01509	PRCAT37	long intergenic non-protein coding RNA 1509	ncRNA
chip_Flag_4_vs_chip_merged_inputs_macs2_peak_17860	chr19	14432793	14433763	+	1549	NA	promoter-TSS (NM_002741)	promoter-TSS (NM_002741)	-76	NM_002741	5585	Hs.466044	NM_002741	ENSG00000123143	PKN1	DBK|PAK-1|PAK1|PKN|PKN-ALPHA|PRK1|PRKCL1	protein kinase N1	protein-coding
chip_Flag_4_vs_chip_merged_inputs_macs2_peak_18922	chr19	47130444	47131095	+	1548	NA	promoter-TSS (NM_001145713)	promoter-TSS (NM_001145713)	-54	NM_001145714	10055	Hs.515500	NM_005500	ENSG00000142230	SAE1	AOS1|HSPC140|SUA1|UBLE1A	SUMO1 activating enzyme subunit 1	protein-coding
chip_Flag_4_vs_chip_merged_inputs_macs2_peak_17623	chr19	10836363	10836764	+	1542	NA	promoter-TSS (NR_104015)	promoter-TSS (NR_104015)	-256	NM_006858	11018	Hs.211463	NM_006858	ENSG00000099203	TMED1	IL1RL1LG|Il1rl1l|Tp24|p24g1	transmembrane p24 trafficking protein 1	protein-coding
chip_Flag_4_vs_chip_merged_inputs_macs2_peak_24392	chr22	22520034	22520683	+	1533	NA	promoter-TSS (NM_080740)	promoter-TSS (NM_080740)	-77	NM_080740	129025	Hs.178665	NM_080740	ENSG00000169548	ZNF280A	3'OY11.1|SUHW1|ZNF280|ZNF636	zinc finger protein 280A	protein-coding
chip_Flag_4_vs_chip_merged_inputs_macs2_peak_15056	chr17	43937935	43938398	+	1532	NA	promoter-TSS (NR_136406)	promoter-TSS (NR_136406)	-95	NR_136406	107546764	Hs.144950	NR_136406	ENSG00000261514	LINC01976	-	long intergenic non-protein coding RNA 1976	ncRNA
chip_Flag_4_vs_chip_merged_inputs_macs2_peak_24694	chr22	30878877	30879374	+	1532	NA	intron (NM_001282741, intron 2 of 12)	intron (NM_001282741, intron 2 of 12)	-2556	NM_001282742	23762	Hs.517546	NM_030758	ENSG00000184792	OSBP2	HLM|ORP-4|ORP4|OSBPL1|OSBPL4	oxysterol binding protein 2	protein-coding
chip_Flag_4_vs_chip_merged_inputs_macs2_peak_29515	chr5	181183965	181184546	+	1531	NA	Intergenic	Intergenic	7653	NR_108031	102577426	Hs.277359	NR_108031	ENSG00000248473	LINC01962	-	long intergenic non-protein coding RNA 1962	ncRNA
chip_Flag_4_vs_chip_merged_inputs_macs2_peak_14120	chr16	89700084	89700605	+	1527	NA	intron (NM_152339, intron 2 of 2)	intron (NM_152339, intron 2 of 2)	1369	NM_152339	124044	Hs.374556	NM_152339	ENSG00000158792	SPATA2L	C16orf76|tamo	spermatogenesis associated 2 like	protein-coding
chip_Flag_4_vs_chip_merged_inputs_macs2_peak_3944	chr1	225923934	225924760	+	1523	NA	promoter-TSS (NM_001271681)	promoter-TSS (NM_001271681)	-7	NM_013328	29920	Hs.654718	NM_013328	ENSG00000143811	PYCR2	HLD10|P5CR2	pyrroline-5-carboxylate reductase family member 2	protein-coding
chip_Flag_4_vs_chip_merged_inputs_macs2_peak_28076	chr5	1111473	1112322	+	1520	NA	exon (NM_006598, exon 1 of 24).2	exon (NM_006598, exon 1 of 24).2	160	NM_006598	10723	Hs.172613	NM_006598	ENSG00000113504	SLC12A7	KCC4	solute carrier family 12 member 7	protein-coding
chip_Flag_4_vs_chip_merged_inputs_macs2_peak_4556	chr10	23438588	23439498	+	1520	NA	promoter-TSS (NM_001145373)	promoter-TSS (NM_001145373)	-226	NM_001145373	220213	Hs.499042	NM_001145373	ENSG00000165312	OTUD1	DUBA7|OTDC1	OTU deubiquitinase 1	protein-coding
chip_Flag_4_vs_chip_merged_inputs_macs2_peak_19832	chr2	26764067	26764598	+	1519	NA	promoter-TSS (NM_017877)	promoter-TSS (NM_017877)	58	NM_017877	54978	Hs.1594	NM_017877	ENSG00000213699	SLC35F6	ANT2BP|C2orf18|TANGO9	solute carrier family 35 member F6	protein-coding
chip_Flag_4_vs_chip_merged_inputs_macs2_peak_17581	chr19	10315634	10316453	+	1515	NA	promoter-TSS (NM_001031734)	promoter-TSS (NM_001031734)	-28	NM_001031734	112812	Hs.654865	NM_080665	ENSG00000267673	FDX1L	FDX2	ferredoxin 1 like	protein-coding
chip_Flag_4_vs_chip_merged_inputs_macs2_peak_2120	chr1	44631464	44632512	+	1513	NA	intron (NM_001319956, intron 5 of 14)	CpG	42620	NM_001300748	79639	Hs.22157	NM_024587	ENSG00000126106	TMEM53	NET4	transmembrane protein 53	protein-coding
chip_Flag_4_vs_chip_merged_inputs_macs2_peak_8965	chr12	120317416	120317990	+	1512	NA	Intergenic	CpG	10086	NM_000928	5319	Hs.992	NM_000928	ENSG00000170890	PLA2G1B	PLA2|PLA2A|PPLA2	phospholipase A2 group IB	protein-coding
chip_Flag_4_vs_chip_merged_inputs_macs2_peak_8652	chr12	103956882	103957582	+	1509	NA	promoter-TSS (NM_001135570)	promoter-TSS (NM_001135570)	-17	NM_001135570	728568	Hs.42547	NM_001135570	ENSG00000204954	C12orf73	-	chromosome 12 open reading frame 73	protein-coding
chip_Flag_4_vs_chip_merged_inputs_macs2_peak_4890	chr10	63132759	63133457	+	1508	NA	promoter-TSS (NM_001282405)	promoter-TSS (NM_001282405)	-139	NM_030759	29982	Hs.449628	NM_030759	ENSG00000148572	NRBF2	COPR|COPR1|COPR2|NRBF-2	nuclear receptor binding factor 2	protein-coding
chip_Flag_4_vs_chip_merged_inputs_macs2_peak_28363	chr5	43602814	43603488	+	1507	NA	promoter-TSS (NM_182977)	promoter-TSS (NM_182977)	24	NM_001331026	23530	Hs.482043	NM_012343	ENSG00000112992	NNT	GCCD4	nicotinamide nucleotide transhydrogenase	protein-coding
chip_Flag_4_vs_chip_merged_inputs_macs2_peak_18993	chr19	48321847	48322434	+	1506	NA	Intergenic	CpG	-2065	NM_144577	93233	Hs.112645	NM_144577	ENSG00000105479	CCDC114	CILD20	coiled-coil domain containing 114	protein-coding
chip_Flag_4_vs_chip_merged_inputs_macs2_peak_15710	chr17	74960654	74961232	+	1504	NA	intron (NM_030630, intron 6 of 18)	intron (NM_030630, intron 6 of 18)	-9746	NR_110878	102723641		NR_110878	ENSG00000263586	HID1-AS1	-	HID1 antisense RNA 1	ncRNA
chip_Flag_4_vs_chip_merged_inputs_macs2_peak_14351	chr17	7242789	7243355	+	1504	NA	promoter-TSS (NM_007278)	promoter-TSS (NM_007278)	-638	NM_007278	11337	Hs.647421	NM_007278	ENSG00000170296	GABARAP	ATG8A|GABARAP-a|MM46	GABA type A receptor-associated protein	protein-coding
chip_Flag_4_vs_chip_merged_inputs_macs2_peak_3970	chr1	226703318	226703825	+	1499	NA	intron (NM_002221, intron 2 of 7)	CpG	-28503	NR_103784	100506443	Hs.664293	NR_103784		ITPKB-IT1	-	ITPKB intronic transcript 1	ncRNA
chip_Flag_4_vs_chip_merged_inputs_macs2_peak_21514	chr2	236168135	236168729	+	1499	NA	promoter-TSS (NM_001301687)	promoter-TSS (NM_001301687)	-423	NM_001485	2637	Hs.184945	NM_001485	ENSG00000168505	GBX2	-	gastrulation brain homeobox 2	protein-coding
chip_Flag_4_vs_chip_merged_inputs_macs2_peak_14988	chr17	42312126	42313349	+	1497	NA	TTS (NM_001288719)	TTS (NM_001288719)	24681	NM_001288720	6776	Hs.437058	NM_003152	ENSG00000126561	STAT5A	MGF|STAT5	signal transducer and activator of transcription 5A	protein-coding
chip_Flag_4_vs_chip_merged_inputs_macs2_peak_8163	chr12	49069662	49070299	+	1497	NA	promoter-TSS (NM_001303126)	promoter-TSS (NM_001303126)	45	NM_144593	121268	Hs.159013	NM_144593	ENSG00000167550	RHEBL1	RHEBL1c	Ras homolog enriched in brain like 1	protein-coding
chip_Flag_4_vs_chip_merged_inputs_macs2_peak_17711	chr19	12737210	12737802	+	1497	NA	promoter-TSS (NM_004317)	promoter-TSS (NM_004317)	47	NM_004317	439	Hs.465985	NM_004317	ENSG00000198356	ASNA1	ARSA-I|ARSA1|ASNA-I|GET3|TRC40	arsA arsenite transporter, ATP-binding, homolog 1 (bacterial)	protein-coding
chip_Flag_4_vs_chip_merged_inputs_macs2_peak_7351	chr11	73983244	73983855	+	1494	NA	promoter-TSS (NM_003355)	promoter-TSS (NM_003355)	-705	NM_003355	7351	Hs.80658	NM_003355	ENSG00000175567	UCP2	BMIQ4|SLC25A8|UCPH	uncoupling protein 2	protein-coding
chip_Flag_4_vs_chip_merged_inputs_macs2_peak_27643	chr4	98928727	98929687	+	1494	NA	promoter-TSS (NM_001130678)	promoter-TSS (NM_001130678)	-115	NM_001130678	1977	Hs.13211	NM_001968	ENSG00000151247	EIF4E	AUTS19|CBP|EIF4E1|EIF4EL1|EIF4F|eIF-4E	eukaryotic translation initiation factor 4E	protein-coding
chip_Flag_4_vs_chip_merged_inputs_macs2_peak_37284	chrX	102720445	102720930	+	1483	NA	promoter-TSS (NM_001142528)	promoter-TSS (NM_001142528)	-27	NM_001142525	80823	Hs.4276	NM_030639	ENSG00000198908	BHLHB9	GASP3|p60TRP	basic helix-loop-helix domain containing, class B, 9	protein-coding
chip_Flag_4_vs_chip_merged_inputs_macs2_peak_21636	chr2	241734601	241735294	+	1483	NA	intron (NM_001287249, intron 1 of 8)	CpG	368	NR_109778	728294	Hs.516813	NM_152783	ENSG00000180902	D2HGDH	D2HGD	D-2-hydroxyglutarate dehydrogenase	protein-coding
chip_Flag_4_vs_chip_merged_inputs_macs2_peak_14909	chr17	40098924	40099682	+	1481	NA	intron (NM_021724, intron 1 of 7)	CpG	1422	NM_021724	9572	Hs.724	NM_021724	ENSG00000126368	NR1D1	EAR1|THRA1|THRAL|ear-1|hRev	nuclear receptor subfamily 1 group D member 1	protein-coding
chip_Flag_4_vs_chip_merged_inputs_macs2_peak_35016	chr9	33290274	33290834	+	1481	NA	5' UTR (NM_147134, exon 1 of 16)	5' UTR (NM_147134, exon 1 of 16)	137	NM_001318758	4799	Hs.413074	NM_002504	ENSG00000086102	NFX1	NFX2|TEG-42|Tex42	nuclear transcription factor, X-box binding 1	protein-coding
chip_Flag_4_vs_chip_merged_inputs_macs2_peak_29229	chr5	172770691	172771540	+	1478	NA	promoter-TSS (NM_004417)	promoter-TSS (NM_004417)	85	NM_004417	1843	Hs.171695	NM_004417	ENSG00000120129	DUSP1	CL100|HVH1|MKP-1|MKP1|PTPN10	dual specificity phosphatase 1	protein-coding
chip_Flag_4_vs_chip_merged_inputs_macs2_peak_26319	chr3	139677386	139677915	+	1475	NA	intron (NM_001200047, intron 1 of 3)	CpG	400	NM_001320510	349565	Hs.208673	NM_178177	ENSG00000163864	NMNAT3	FKSG76|PNAT-3|PNAT3	nicotinamide nucleotide adenylyltransferase 3	protein-coding
chip_Flag_4_vs_chip_merged_inputs_macs2_peak_9052	chr12	122895843	122896422	+	1475	NA	promoter-TSS (NM_024667)	promoter-TSS (NM_024667)	33	NM_024667	79720	Hs.507162	NM_024667	ENSG00000139722	VPS37B	-	VPS37B, ESCRT-I subunit	protein-coding
chip_Flag_4_vs_chip_merged_inputs_macs2_peak_17347	chr19	5719736	5720894	+	1474	NA	promoter-TSS (NM_001276479)	promoter-TSS (NM_001276479)	-57	NM_004793	9361	Hs.350265	NM_004793	ENSG00000196365	LONP1	CODASS|LON|LONP|LonHS|PIM1|PRSS15|hLON	lon peptidase 1, mitochondrial	protein-coding
chip_Flag_4_vs_chip_merged_inputs_macs2_peak_37368	chrX	130082321	130082764	+	1470	NA	intron (NM_001127197, intron 1 of 8)	intron (NM_001127197, intron 1 of 8)	27958	NM_001421	2000	Hs.271940	NM_001421	ENSG00000102034	ELF4	ELFR|MEF	E74 like ETS transcription factor 4	protein-coding
chip_Flag_4_vs_chip_merged_inputs_macs2_peak_35482	chr9	100352552	100353227	+	1469	NA	promoter-TSS (NM_001161584)	promoter-TSS (NM_001161584)	88	NM_017746	54881	Hs.494648	NM_017746	ENSG00000136891	TEX10	Ipi1|bA208F1.2	testis expressed 10	protein-coding
chip_Flag_4_vs_chip_merged_inputs_macs2_peak_27246	chr4	8384985	8385653	+	1467	NA	intron (NM_001101667, intron 13 of 16)	intron (NM_001101667, intron 13 of 16)	55406	NM_003501	8310	Hs.479122	NM_003501	ENSG00000087008	ACOX3	-	acyl-CoA oxidase 3, pristanoyl	protein-coding
chip_Flag_4_vs_chip_merged_inputs_macs2_peak_36008	chr9	130579174	130579969	+	1466	NA	promoter-TSS (NM_003934)	promoter-TSS (NM_003934)	-2	NM_003934	8939	Hs.98751	NM_003934	ENSG00000107164	FUBP3	FBP3	far upstream element binding protein 3	protein-coding
chip_Flag_4_vs_chip_merged_inputs_macs2_peak_15388	chr17	56977849	56978498	+	1466	NA	promoter-TSS (NM_021626)	promoter-TSS (NM_021626)	66	NM_021626	59342	Hs.514950	NM_021626	ENSG00000121064	SCPEP1	HSCP1|RISC	serine carboxypeptidase 1	protein-coding
chip_Flag_4_vs_chip_merged_inputs_macs2_peak_7669	chr11	119067385	119068049	+	1466	NA	promoter-TSS (NM_001290185)	promoter-TSS (NM_001290185)	-35	NM_021729	55823	Hs.234282	NM_021729	ENSG00000160695	VPS11	END1|HLD12|PEP5|RNF108|hVPS11	VPS11, CORVET/HOPS core subunit	protein-coding
chip_Flag_4_vs_chip_merged_inputs_macs2_peak_9891	chr14	34714365	34715050	+	1466	NA	promoter-TSS (NM_021914)	promoter-TSS (NM_021914)	116	NR_028131	1073	Hs.180141	NM_021914	ENSG00000165410	CFL2	NEM7	cofilin 2	protein-coding
chip_Flag_4_vs_chip_merged_inputs_macs2_peak_37285	chrX	103214871	103215415	+	1466	NA	promoter-TSS (NM_001127688)	promoter-TSS (NM_001127688)	51	NM_001080425	56271	Hs.184736	NM_001080425	ENSG00000102409	BEX4	BEXL1	brain expressed X-linked 4	protein-coding
chip_Flag_4_vs_chip_merged_inputs_macs2_peak_19421	chr19	55655028	55655900	+	1463	NA	intron (NM_007279, intron 1 of 11)	CpG-15209	1414	NM_007279	11338	Hs.528007	NM_007279	ENSG00000063244	U2AF2	U2AF65	U2 small nuclear RNA auxiliary factor 2	protein-coding
chip_Flag_4_vs_chip_merged_inputs_macs2_peak_920	chr1	14970160	14970587	+	1457	NA	intron (NM_001017999, intron 2 of 7)	intron (NM_001017999, intron 2 of 7)	24454	NM_001017999	23254	Hs.368823	NM_015209	ENSG00000189337	KAZN	KAZ	kazrin, periplakin interacting protein	protein-coding
chip_Flag_4_vs_chip_merged_inputs_macs2_peak_17271	chr19	4402310	4403352	+	1457	NA	intron (NM_005483, intron 1 of 14)	CpG	168	NM_005483	10036	Hs.79018	NM_005483	ENSG00000167670	CHAF1A	CAF-1|CAF1|CAF1B|CAF1P150|P150	chromatin assembly factor 1 subunit A	protein-coding
chip_Flag_4_vs_chip_merged_inputs_macs2_peak_8863	chr12	113358281	113358882	+	1457	NA	promoter-TSS (NM_001159727)	promoter-TSS (NM_001159727)	15	NM_173542	196463	Hs.115896	NM_173542	ENSG00000151176	PLBD2	P76	phospholipase B domain containing 2	protein-coding
chip_Flag_4_vs_chip_merged_inputs_macs2_peak_29019	chr5	149960420	149961140	+	1457	NA	promoter-TSS (NM_000112)	promoter-TSS (NM_000112)	43	NM_000112	1836	Hs.302738	NM_000112	ENSG00000155850	SLC26A2	D5S1708|DTD|DTDST|EDM4|MST153|MSTP157	solute carrier family 26 member 2	protein-coding
chip_Flag_4_vs_chip_merged_inputs_macs2_peak_1218	chr1	21668623	21669972	+	1455	NA	promoter-TSS (NM_001145657)	promoter-TSS (NM_001145657)	66	NM_002885	5909	Hs.148178	NM_002885	ENSG00000076864	RAP1GAP	RAP1GA1|RAP1GAP1|RAP1GAPII|RAPGAP	RAP1 GTPase activating protein	protein-coding
chip_Flag_4_vs_chip_merged_inputs_macs2_peak_28899	chr5	139651052	139651600	+	1454	NA	intron (NM_001317205, intron 1 of 2)	intron (NM_001317205, intron 1 of 2)	337	NM_001317205	51523	Hs.189119	NM_016463	ENSG00000171604	CXXC5	CF5|HSPC195|RINF|WID	CXXC finger protein 5	protein-coding
chip_Flag_4_vs_chip_merged_inputs_macs2_peak_30710	chr6	108074408	108075065	+	1454	NA	promoter-TSS (NM_014028)	promoter-TSS (NM_014028)	1	NM_014028	28962	Hs.226780	NM_014028	ENSG00000081087	OSTM1	GIPN|GL|HSPC019|OPTB5	osteopetrosis associated transmembrane protein 1	protein-coding
chip_Flag_4_vs_chip_merged_inputs_macs2_peak_28196	chr5	6632668	6633337	+	1451	NA	promoter-TSS (NR_136739)	promoter-TSS (NR_136739)	-320	NM_001324322	6715	Hs.552	NM_001047	ENSG00000145545	SRD5A1	S5AR 1	steroid 5 alpha-reductase 1	protein-coding
chip_Flag_4_vs_chip_merged_inputs_macs2_peak_14410	chr17	8191993	8192604	+	1450	NA	Intergenic	MLT1K|LTR|ERVL-MaLR	-2052	NM_017622	54785	Hs.129563	NM_017622	ENSG00000196544	BORCS6	C17orf59|PRO2472	BLOC-1 related complex subunit 6	protein-coding
chip_Flag_4_vs_chip_merged_inputs_macs2_peak_3452	chr1	182789316	182789990	+	1450	NA	5' UTR (NM_001200051, exon 1 of 11)	5' UTR (NM_001200051, exon 1 of 11)	204	NM_001200050	80896	Hs.496969	NM_030769	ENSG00000135838	NPL	C112|C1orf13|NAL|NPL1	N-acetylneuraminate pyruvate lyase	protein-coding
chip_Flag_4_vs_chip_merged_inputs_macs2_peak_18072	chr19	18157009	18157641	+	1448	NA	intron (NM_005027, intron 2 of 15)	intron (NM_005027, intron 2 of 15)	4147	NR_073517	5296	Hs.371344	NM_005027	ENSG00000105647	PIK3R2	MPPH|MPPH1|P85B|p85|p85-BETA	phosphoinositide-3-kinase regulatory subunit 2	protein-coding
chip_Flag_4_vs_chip_merged_inputs_macs2_peak_23236	chr21	36112894	36113519	+	1446	NA	intron (NR_040084, intron 1 of 3)	MER50|LTR|ERV1	13434	NR_040084	100133286	Hs.728809	NR_040084	ENSG00000230212	LOC100133286	-	uncharacterized LOC100133286	ncRNA
chip_Flag_4_vs_chip_merged_inputs_macs2_peak_23453	chr21	43728013	43729029	+	1437	NA	intron (NM_003681, intron 1 of 10)	intron (NM_003681, intron 1 of 10)	9424	NM_003681	8566	Hs.284491	NM_003681	ENSG00000160209	PDXK	C21orf124|C21orf97|HEL-S-1a|PKH|PNK|PRED79	pyridoxal (pyridoxine, vitamin B6) kinase	protein-coding
chip_Flag_4_vs_chip_merged_inputs_macs2_peak_32521	chr7	100837305	100837764	+	1437	NA	Intergenic	CpG	-10013	NM_004444	2050	Hs.437008	NM_004444	ENSG00000196411	EPHB4	HTK|MYK1|TYRO11	EPH receptor B4	protein-coding
chip_Flag_4_vs_chip_merged_inputs_macs2_peak_32636	chr7	102517539	102518222	+	1436	NA	promoter-TSS (NM_001277335)	promoter-TSS (NM_001277335)	-103	NM_001277335	100271927	Hs.530089	NM_001277335	ENSG00000170667	RASA4B	-	RAS p21 protein activator 4B	protein-coding
chip_Flag_4_vs_chip_merged_inputs_macs2_peak_21468	chr2	231463587	231464769	+	1434	NA	intron (NM_005381, intron 1 of 13)	CpG	316	NM_005381	4691	Hs.79110	NM_005381	ENSG00000115053	NCL	C23	nucleolin	protein-coding
chip_Flag_4_vs_chip_merged_inputs_macs2_peak_1289	chr1	23169897	23170332	+	1433	NA	Intergenic	Intergenic	-1256	NM_001142546	7798	Hs.257900	NM_033631	ENSG00000169641	LUZP1	LUZP	leucine zipper protein 1	protein-coding
chip_Flag_4_vs_chip_merged_inputs_macs2_peak_3585	chr1	203026099	203026858	+	1431	NA	promoter-TSS (NM_001304332)	promoter-TSS (NM_001304332)	-43	NM_001304332	8497	Hs.153648	NM_015053	ENSG00000143847	PPFIA4	-	PTPRF interacting protein alpha 4	protein-coding
chip_Flag_4_vs_chip_merged_inputs_macs2_peak_34435	chr8	125091429	125092073	+	1428	NA	promoter-TSS (NM_001330609)	promoter-TSS (NM_001330609)	68	NM_014846	9897	Hs.270043	NM_014846	ENSG00000164961	WASHC5	KIAA0196|RTSC|RTSC1|SPG8	WASH complex subunit 5	protein-coding
chip_Flag_4_vs_chip_merged_inputs_macs2_peak_18843	chr19	45717141	45717717	+	1426	NA	intron (NM_001329633, intron 1 of 1)	CpG	-2151	NM_001329632	23403	Hs.128702	NM_001080469	ENSG00000177051	FBXO46	20D7-FC4|FBXO34L|Fbx46	F-box protein 46	protein-coding
chip_Flag_4_vs_chip_merged_inputs_macs2_peak_16311	chr17	83051378	83052056	+	1425	NA	promoter-TSS (NM_001009905)	promoter-TSS (NM_001009905)	93	NM_001009905	146712	Hs.607824	NM_001009905	ENSG00000175711	B3GNTL1	3-Gn-T8|B3GNT8|BGnT-8|beta-1|beta3Gn-T8|beta3GnTL1	UDP-GlcNAc:betaGal beta-1,3-N-acetylglucosaminyltransferase-like 1	protein-coding
chip_Flag_4_vs_chip_merged_inputs_macs2_peak_3004	chr1	151198220	151198704	+	1423	NA	promoter-TSS (NM_001135636)	promoter-TSS (NM_001135636)	-82	NM_001330689	8394	Hs.655131	NM_003557	ENSG00000143398	PIP5K1A	-	phosphatidylinositol-4-phosphate 5-kinase type 1 alpha	protein-coding
chip_Flag_4_vs_chip_merged_inputs_macs2_peak_27586	chr4	82429882	82430878	+	1421	NA	promoter-TSS (NM_001207000)	promoter-TSS (NM_001207000)	-100	NM_001292017	58478	Hs.18442	NM_021204	ENSG00000145293	ENOPH1	E1|MASA|MST145|mtnC	enolase-phosphatase 1	protein-coding
chip_Flag_4_vs_chip_merged_inputs_macs2_peak_12370	chr16	5071578	5072050	+	1420	NA	promoter-TSS (NM_019109)	promoter-TSS (NM_019109)	5	NM_019109	56052	Hs.592086	NM_019109	ENSG00000033011	ALG1	CDG1K|HMAT1|HMT-1|HMT1|MT-1|Mat-1|hMat-1	ALG1, chitobiosyldiphosphodolichol beta-mannosyltransferase	protein-coding
chip_Flag_4_vs_chip_merged_inputs_macs2_peak_7011	chr11	66222699	66223147	+	1420	NA	intron (NM_018026, intron 10 of 23)	intron (NM_018026, intron 10 of 23)	-34371	NM_001134775	64837	Hs.280792	NM_022822	ENSG00000174996	KLC2	-	kinesin light chain 2	protein-coding
chip_Flag_4_vs_chip_merged_inputs_macs2_peak_27371	chr4	37453625	37454143	+	1417	NA	promoter-TSS (NM_001104629)	promoter-TSS (NM_001104629)	-46	NM_001104629	55286	Hs.107527	NM_018302	ENSG00000154274	C4orf19	-	chromosome 4 open reading frame 19	protein-coding
chip_Flag_4_vs_chip_merged_inputs_macs2_peak_14529	chr17	18314935	18315614	+	1417	NA	promoter-TSS (NM_001320759)	promoter-TSS (NM_001320759)	-6	NM_144775	140775	Hs.592944	NM_144775	ENSG00000176994	SMCR8	-	Smith-Magenis syndrome chromosome region, candidate 8	protein-coding
chip_Flag_4_vs_chip_merged_inputs_macs2_peak_27348	chr4	25233673	25234167	+	1415	NA	promoter-TSS (NM_018323)	promoter-TSS (NM_018323)	-111	NM_018323	55300	Hs.191701	NM_018323	ENSG00000038210	PI4K2B	PI4KIIB|PIK42B	phosphatidylinositol 4-kinase type 2 beta	protein-coding
chip_Flag_4_vs_chip_merged_inputs_macs2_peak_16534	chr18	23437669	23438200	+	1411	NA	promoter-TSS (NM_001318834)	promoter-TSS (NM_001318834)	35	NR_134876	85019	Hs.137562	NM_032933	ENSG00000134490	TMEM241	C18orf45|hVVT	transmembrane protein 241	protein-coding
chip_Flag_4_vs_chip_merged_inputs_macs2_peak_209	chr1	1573353	1573973	+	1409	NA	intron (NM_014188, intron 1 of 4)	intron (NM_014188, intron 1 of 4)	1219	NM_014188	29101	Hs.30026	NM_014188	ENSG00000160075	SSU72	HSPC182|PNAS-120	SSU72 homolog, RNA polymerase II CTD phosphatase	protein-coding
chip_Flag_4_vs_chip_merged_inputs_macs2_peak_10121	chr14	76812452	76813145	+	1409	NA	exon (NM_015305, exon 1 of 10)	exon (NM_015305, exon 1 of 10)	142	NM_015305	23357	Hs.497448	NM_015305	ENSG00000013523	ANGEL1	Ccr4e|KIAA0759	angel homolog 1	protein-coding
chip_Flag_4_vs_chip_merged_inputs_macs2_peak_14716	chr17	31498313	31498833	+	1407	NA	intron (NM_001346748, intron 1 of 12)	intron (NM_001346748, intron 1 of 12)	10572	NM_001303542	84440	Hs.406788	NM_032932	ENSG00000131242	RAB11FIP4	FIP4-Rab11|RAB11-FIP4	RAB11 family interacting protein 4	protein-coding
chip_Flag_4_vs_chip_merged_inputs_macs2_peak_8873	chr12	113746971	113747480	+	1405	NA	intron (NR_110025, intron 1 of 1)	intron (NR_110025, intron 1 of 1)	26458	NR_110025	100506465	Hs.211461	NR_110025	ENSG00000249550	LINC01234	LCAL84|onco-lncRNA-32	long intergenic non-protein coding RNA 1234	ncRNA
chip_Flag_4_vs_chip_merged_inputs_macs2_peak_14564	chr17	19977564	19978199	+	1401	NA	promoter-TSS (NM_007202)	promoter-TSS (NM_007202)	-25	NM_001330152	11216	Hs.642676	NM_007202	ENSG00000108599	AKAP10	AKAP-10|D-AKAP-2|D-AKAP2|PRKA10	A-kinase anchoring protein 10	protein-coding
chip_Flag_4_vs_chip_merged_inputs_macs2_peak_16438	chr18	9707853	9708860	+	1399	NA	5' UTR (NM_006868, exon 1 of 7)	5' UTR (NM_006868, exon 1 of 7)	125	NM_006868	11031	Hs.99528	NM_006868	ENSG00000168461	RAB31	Rab22B	RAB31, member RAS oncogene family	protein-coding
chip_Flag_4_vs_chip_merged_inputs_macs2_peak_17171	chr19	3366674	3367611	+	1399	NA	intron (NM_005597, intron 1 of 8)	CpG	575	NM_005597	4782	Hs.170131	NM_005597	ENSG00000141905	NFIC	CTF|CTF5|NF-I|NFI	nuclear factor I C	protein-coding
chip_Flag_4_vs_chip_merged_inputs_macs2_peak_23662	chr21	46022363	46022977	+	1396	NA	Intergenic	MLT1L|LTR|ERVL-MaLR	40921	NM_001848	1291	Hs.474053	NM_001848	ENSG00000142156	COL6A1	BTHLM1|OPLL|UCHMD1	collagen type VI alpha 1 chain	protein-coding
chip_Flag_4_vs_chip_merged_inputs_macs2_peak_9311	chr12	131986885	131987258	+	1393	NA	intron (NM_015409, intron 6 of 52)	intron (NM_015409, intron 6 of 52)	37151	NM_015409	57634	Hs.723478	NM_015409	ENSG00000183495	EP400	CAGH32|P400|TNRC12	E1A binding protein p400	protein-coding
chip_Flag_4_vs_chip_merged_inputs_macs2_peak_6610	chr11	58579211	58580049	+	1392	NA	intron (NR_024091, intron 1 of 12)	CpG	516	NM_053023	80829	Hs.524920	NM_053023	ENSG00000186660	ZFP91	DMS-8|DSM-8|FKSG11|PZF|ZFP-91|ZNF757	ZFP91 zinc finger protein	protein-coding
chip_Flag_4_vs_chip_merged_inputs_macs2_peak_23293	chr21	38805223	38805728	+	1388	NA	promoter-TSS (NM_005239)	promoter-TSS (NM_005239)	168	NM_001256295	2114	Hs.644231	NM_005239	ENSG00000157557	ETS2	ETS2IT1	ETS proto-oncogene 2, transcription factor	protein-coding
chip_Flag_4_vs_chip_merged_inputs_macs2_peak_9551	chr13	51803685	51804291	+	1385	NA	intron (NM_001031719, intron 1 of 7)	CpG	174	NM_001270424	79758	Hs.266728	NM_024705	ENSG00000102796	DHRS12	SDR40C1	dehydrogenase/reductase 12	protein-coding
chip_Flag_4_vs_chip_merged_inputs_macs2_peak_28943	chr5	141619006	141619536	+	1385	NA	promoter-TSS (NM_001314007)	promoter-TSS (NM_001314007)	-216	NM_001314007	1729	Hs.529451	NM_005219	ENSG00000131504	DIAPH1	DFNA1|DIA1|DRF1|LFHL1|SCBMS|hDIA1	diaphanous related formin 1	protein-coding
chip_Flag_4_vs_chip_merged_inputs_macs2_peak_25604	chr3	37998187	37998860	+	1380	NA	intron (NM_015873, intron 8 of 18)	intron (NM_015873, intron 8 of 18)	4936	NM_015873	50853	Hs.103665	NM_015873	ENSG00000136059	VILL	-	villin like	protein-coding
chip_Flag_4_vs_chip_merged_inputs_macs2_peak_22042	chr20	35771795	35772480	+	1378	NA	intron (NM_016436, intron 1 of 17)	CpG	136	NM_016436	51230	Hs.517044	NM_016436	ENSG00000025293	PHF20	C20orf104|GLEA2|HCA58|NZF|TDRD20A|TZP	PHD finger protein 20	protein-coding
chip_Flag_4_vs_chip_merged_inputs_macs2_peak_27331	chr4	17614343	17614871	+	1378	NA	promoter-TSS (NM_025205)	promoter-TSS (NM_025205)	-21	NM_025205	80306	Hs.731966	NM_025205	ENSG00000118579	MED28	1500003D12Rik|EG1|magicin	mediator complex subunit 28	protein-coding
chip_Flag_4_vs_chip_merged_inputs_macs2_peak_31630	chr7	6636849	6637499	+	1376	NA	promoter-TSS (NM_001278559)	promoter-TSS (NM_001278559)	-148	NM_001278559	100131017	Hs.112668	NM_001278559	ENSG00000205903	ZNF316	ENST00000305834|MZF-3	zinc finger protein 316	protein-coding
chip_Flag_4_vs_chip_merged_inputs_macs2_peak_25253	chr3	9715589	9716101	+	1373	NA	intron (NM_153635, intron 12 of 19)	intron (NM_153635, intron 12 of 19)	12019	NM_153635	151835	Hs.121335	NM_153635	ENSG00000144550	CPNE9	-	copine family member 9	protein-coding
chip_Flag_4_vs_chip_merged_inputs_macs2_peak_26370	chr3	148991203	148991892	+	1370	NA	5' UTR (NM_001184720, exon 1 of 7)	5' UTR (NM_001184720, exon 1 of 7)	139	NM_001184721	2992	Hs.477892	NM_004130	ENSG00000163754	GYG1	GSD15|GYG	glycogenin 1	protein-coding
chip_Flag_4_vs_chip_merged_inputs_macs2_peak_19787	chr2	25251661	25253093	+	1369	NA	promoter-TSS (NM_153759)	promoter-TSS (NM_153759)	-62	NM_153759	1788	Hs.515840	NM_022552	ENSG00000119772	DNMT3A	DNMT3A2|M.HsaIIIA|TBRS	DNA methyltransferase 3 alpha	protein-coding
chip_Flag_4_vs_chip_merged_inputs_macs2_peak_16698	chr18	63075132	63075513	+	1369	NA	Intergenic	MLT1N2|LTR|ERVL-MaLR	244058	NM_000657	596	Hs.150749	NM_000633	ENSG00000171791	BCL2	Bcl-2|PPP1R50	BCL2, apoptosis regulator	protein-coding
chip_Flag_4_vs_chip_merged_inputs_macs2_peak_37087	chrX	40176167	40177436	+	1369	NA	intron (NM_001123384, intron 1 of 13)	CpG	528	NM_001123383	54880	Hs.659681	NM_017745	ENSG00000183337	BCOR	ANOP2|MAA2|MCOPS2	BCL6 corepressor	protein-coding
chip_Flag_4_vs_chip_merged_inputs_macs2_peak_5395	chr10	97498170	97499073	+	1369	NA	promoter-TSS (NM_001289403)	promoter-TSS (NM_001289403)	-12	NM_022362	64210	Hs.500721	NM_022362	ENSG00000155229	MMS19	MET18|MMS19L|hMMS19	MMS19 homolog, cytosolic iron-sulfur assembly component	protein-coding
chip_Flag_4_vs_chip_merged_inputs_macs2_peak_35666	chr9	123268215	123269024	+	1366	NA	promoter-TSS (NM_018387)	promoter-TSS (NM_018387)	-43	NM_001171137	55342	Hs.287659	NM_018387	ENSG00000165209	STRBP	HEL162|ILF3L|SPNR|p74	spermatid perinuclear RNA binding protein	protein-coding
chip_Flag_4_vs_chip_merged_inputs_macs2_peak_30545	chr6	53547909	53548395	+	1366	NA	Intergenic	CpG	-3023	NM_001498	2729	Hs.654465	NM_001498	ENSG00000001084	GCLC	GCL|GCS|GLCL|GLCLC	glutamate-cysteine ligase catalytic subunit	protein-coding
chip_Flag_4_vs_chip_merged_inputs_macs2_peak_31526	chr7	4641829	4642428	+	1362	NA	Intergenic	CpG	-40171	NM_001037165	221937	Hs.487393	NM_001037165	ENSG00000164916	FOXK1	FOXK1L	forkhead box K1	protein-coding
chip_Flag_4_vs_chip_merged_inputs_macs2_peak_2392	chr1	63322141	63323007	+	1356	NA	promoter-TSS (NR_121634)	promoter-TSS (NR_121634)	-116	NR_121634	100996301		NR_121634	ENSG00000230798	FOXD3-AS1	pasFOXD3	FOXD3 antisense RNA 1 (head to head)	ncRNA
chip_Flag_4_vs_chip_merged_inputs_macs2_peak_5790	chr11	361384	361877	+	1356	NA	Intergenic	LTR13|LTR|ERVK	-8165	NM_178537	338707	Hs.148074	NM_178537	ENSG00000182272	B4GALNT4	-	beta-1,4-N-acetyl-galactosaminyltransferase 4	protein-coding
chip_Flag_4_vs_chip_merged_inputs_macs2_peak_26331	chr3	141308513	141309008	+	1355	NA	Intergenic	Intergenic	-15453	NM_001080412	253461	Hs.518301	NM_152535	ENSG00000177311	ZBTB38	CIBZ|PPP1R171|ZNF921	zinc finger and BTB domain containing 38	protein-coding
chip_Flag_4_vs_chip_merged_inputs_macs2_peak_11263	chr15	74955817	74956911	+	1353	NA	exon (NM_017793, exon 1 of 1)	exon (NM_017793, exon 1 of 1)	1070	NM_017793	54913	Hs.8562	NM_017793	ENSG00000178718	RPP25	-	ribonuclease P/MRP subunit p25	protein-coding
chip_Flag_4_vs_chip_merged_inputs_macs2_peak_25156	chr22	50261349	50261986	+	1353	NA	5' UTR (NM_001303252, exon 1 of 11)	5' UTR (NM_001303252, exon 1 of 11)	143	NM_001303252	6300	Hs.432642	NM_002969	ENSG00000188130	MAPK12	ERK-6|ERK3|ERK6|MAPK 12|P38GAMMA|PRKM12|SAPK-3|SAPK3	mitogen-activated protein kinase 12	protein-coding
chip_Flag_4_vs_chip_merged_inputs_macs2_peak_26885	chr4	1346418	1347815	+	1348	NA	promoter-TSS (NM_001317934)	promoter-TSS (NM_001317934)	-150	NM_001317934	57654	Hs.380475	NM_020894	ENSG00000163945	UVSSA	KIAA1530|UVSS3	UV stimulated scaffold protein A	protein-coding
chip_Flag_4_vs_chip_merged_inputs_macs2_peak_15777	chr17	75979089	75979732	+	1348	NA	promoter-TSS (NM_001185039)	promoter-TSS (NM_001185039)	24	NM_001185039	51	Hs.464137	NM_004035	ENSG00000161533	ACOX1	ACOX|PALMCOX|SCOX	acyl-CoA oxidase 1	protein-coding
chip_Flag_4_vs_chip_merged_inputs_macs2_peak_6992	chr11	65873563	65874007	+	1344	NA	promoter-TSS (NM_016938)	promoter-TSS (NM_016938)	-851	NR_037718	30008	Hs.731454	NM_016938	ENSG00000172638	EFEMP2	ARCL1B|FBLN4|MBP1|UPH1	EGF containing fibulin like extracellular matrix protein 2	protein-coding
chip_Flag_4_vs_chip_merged_inputs_macs2_peak_12772	chr16	23556626	23558100	+	1344	NA	promoter-TSS (NM_019116)	promoter-TSS (NM_019116)	12	NR_003501	124454	Hs.620541	NM_001083614	ENSG00000103356	EARS2	COXPD12|MSE1|gluRS	glutamyl-tRNA synthetase 2, mitochondrial	protein-coding
chip_Flag_4_vs_chip_merged_inputs_macs2_peak_3061	chr1	153967124	153967700	+	1344	NA	promoter-TSS (NM_001255978)	promoter-TSS (NM_001255978)	320	NM_014437	27173	Hs.7854	NM_014437	ENSG00000143570	SLC39A1	ZIP1|ZIRTL	solute carrier family 39 member 1	protein-coding
chip_Flag_4_vs_chip_merged_inputs_macs2_peak_36409	chr9	136093542	136094764	+	1343	NA	intron (NM_144653, intron 1 of 5)	CpG	1132	NM_144653	138151	Hs.112895	NM_144653	ENSG00000148411	NACC2	BEND9|BTBD14|BTBD14A|BTBD31|NAC-2|RBB	NACC family member 2	protein-coding
chip_Flag_4_vs_chip_merged_inputs_macs2_peak_28659	chr5	112737555	112738137	+	1341	NA	promoter-TSS (NM_000038)	promoter-TSS (NM_000038)	-13	NM_001127510	324	Hs.158932	NM_000038	ENSG00000134982	APC	BTPS2|DP2|DP2.5|DP3|GS|PPP1R46	APC, WNT signaling pathway regulator	protein-coding
chip_Flag_4_vs_chip_merged_inputs_macs2_peak_958	chr1	15603411	15603885	+	1341	NA	Intergenic	CpG	-13810	NM_032341	84301	Hs.718857	NM_032341	ENSG00000197312	DDI2	-	DNA damage inducible 1 homolog 2	protein-coding
chip_Flag_4_vs_chip_merged_inputs_macs2_peak_16536	chr18	23503045	23504006	+	1340	NA	promoter-TSS (NM_001318707)	promoter-TSS (NM_001318707)	55	NM_001276342	29919	Hs.464779	NM_013326	ENSG00000141452	C18orf8	HsT2591|MIC1|Mic-1	chromosome 18 open reading frame 8	protein-coding
chip_Flag_4_vs_chip_merged_inputs_macs2_peak_25567	chr3	33277146	33277732	+	1340	NA	promoter-TSS (NM_012157)	promoter-TSS (NM_012157)	-3	NM_012157	25827	Hs.475872	NM_012157	ENSG00000153558	FBXL2	FBL2|FBL3	F-box and leucine rich repeat protein 2	protein-coding
chip_Flag_4_vs_chip_merged_inputs_macs2_peak_37431	chrX	150568258	150568859	+	1337	NA	promoter-TSS (NM_000252)	promoter-TSS (NM_000252)	-39	NM_000252	4534	Hs.655056	NM_000252	ENSG00000171100	MTM1	CNM|MTMX|XLMTM	myotubularin 1	protein-coding
chip_Flag_4_vs_chip_merged_inputs_macs2_peak_37283	chrX	102659640	102660207	+	1337	NA	TTS (NM_001099410)	TTS (NM_001099410)	8522	NM_001184727	9737	Hs.729265	NM_014710	ENSG00000198932	GPRASP1	GASP|GASP-1|GASP1	G protein-coupled receptor associated sorting protein 1	protein-coding
chip_Flag_4_vs_chip_merged_inputs_macs2_peak_31599	chr7	5822741	5823373	+	1329	NA	promoter-TSS (NR_023382)	promoter-TSS (NR_023382)	-103	NR_023382	401303	Hs.372707	NR_023382		ZNF815P	ZNF815	zinc finger protein 815, pseudogene	pseudo
chip_Flag_4_vs_chip_merged_inputs_macs2_peak_25603	chr3	37996751	37997209	+	1328	NA	intron (NM_015873, intron 4 of 18)	intron (NM_015873, intron 4 of 18)	3393	NM_015873	50853	Hs.103665	NM_015873	ENSG00000136059	VILL	-	villin like	protein-coding
chip_Flag_4_vs_chip_merged_inputs_macs2_peak_19853	chr2	27217139	27217792	+	1325	NA	promoter-TSS (NM_001306079)	promoter-TSS (NM_001306079)	75	NM_004341	790	Hs.377010	NM_004341	ENSG00000084774	CAD	CDG1Z	carbamoyl-phosphate synthetase 2, aspartate transcarbamylase, and dihydroorotase	protein-coding
chip_Flag_4_vs_chip_merged_inputs_macs2_peak_28458	chr5	69369207	69369849	+	1325	NA	promoter-TSS (NM_001278622)	promoter-TSS (NM_001278622)	54	NM_003187	6880	Hs.653163	NM_003187	ENSG00000273841	TAF9	MGC:5067|STAF31/32|TAF2G|TAFII-31|TAFII-32|TAFII31|TAFII32|TAFIID32	TATA-box binding protein associated factor 9	protein-coding
chip_Flag_4_vs_chip_merged_inputs_macs2_peak_24852	chr22	38872005	38872631	+	1321	NA	promoter-TSS (NM_001303494)	promoter-TSS (NM_001303494)	16	NM_001303494	23466	Hs.592201	NM_014292	ENSG00000183741	CBX6	-	chromobox 6	protein-coding
chip_Flag_4_vs_chip_merged_inputs_macs2_peak_9894	chr14	35121999	35122581	+	1321	NA	promoter-TSS (NM_001256678)	promoter-TSS (NM_001256678)	-31	NM_001256678	9692	Hs.458487	NM_014672	ENSG00000100890	KIAA0391	MRPP3|PRORP	KIAA0391	protein-coding
chip_Flag_4_vs_chip_merged_inputs_macs2_peak_4566	chr10	25016254	25017148	+	1321	NA	promoter-TSS (NM_145010)	promoter-TSS (NM_145010)	122	NM_024838	79896	Hs.645274	NM_024838	ENSG00000185875	THNSL1	TSH1	threonine synthase like 1	protein-coding
chip_Flag_4_vs_chip_merged_inputs_macs2_peak_823	chr1	11735801	11736419	+	1318	NA	promoter-TSS (NM_001040194)	promoter-TSS (NM_001040194)	25	NM_001040197	57085	Hs.464438	NM_020350	ENSG00000177674	AGTRAP	ATRAP	angiotensin II receptor associated protein	protein-coding
chip_Flag_4_vs_chip_merged_inputs_macs2_peak_21573	chr2	239401334	239401976	+	1314	NA	promoter-TSS (NR_135576)	promoter-TSS (NR_135576)	-65	NR_135576	101928111	Hs.534680	NR_135575	ENSG00000222020	LOC101928111	-	uncharacterized LOC101928111	ncRNA
chip_Flag_4_vs_chip_merged_inputs_macs2_peak_4046	chr1	228340663	228341386	+	1312	NA	intron (NM_001271223, intron 83 of 115)	intron (NM_001271223, intron 83 of 115)	56085	NR_106800	102465444		NR_106800	ENSG00000154370	MIR6742	hsa-mir-6742	microRNA 6742	ncRNA
chip_Flag_4_vs_chip_merged_inputs_macs2_peak_19847	chr2	27086382	27086839	+	1307	NA	promoter-TSS (NM_006488)	promoter-TSS (NM_006488)	-133	NM_006488	3795	Hs.567297	NM_000221	ENSG00000138030	KHK	-	ketohexokinase	protein-coding
chip_Flag_4_vs_chip_merged_inputs_macs2_peak_21816	chr20	18137606	18138435	+	1305	NA	exon (NM_001164811, exon 1 of 2)	exon (NM_001164811, exon 1 of 2)	165	NM_001164811	100303755	Hs.488051	NM_001164811	ENSG00000232838	PET117	CSRP2BP	PET117 homolog	protein-coding
chip_Flag_4_vs_chip_merged_inputs_macs2_peak_8436	chr12	57590889	57591523	+	1304	NA	promoter-TSS (NM_001146258)	promoter-TSS (NM_001146258)	47	NM_001146260	79837	Hs.745011	NM_024779	ENSG00000166908	PIP4K2C	PIP5K2C	phosphatidylinositol-5-phosphate 4-kinase type 2 gamma	protein-coding
chip_Flag_4_vs_chip_merged_inputs_macs2_peak_28427	chr5	65481704	65482162	+	1300	NA	promoter-TSS (NM_197941)	promoter-TSS (NM_197941)	-13	NR_135689	11174	Hs.482291	NM_197941	ENSG00000049192	ADAMTS6	ADAM-TS 6|ADAM-TS6|ADAMTS-6	ADAM metallopeptidase with thrombospondin type 1 motif 6	protein-coding
chip_Flag_4_vs_chip_merged_inputs_macs2_peak_28961	chr5	141914103	141914683	+	1300	NA	Intergenic	CpG	-9427	NM_014773	9812	Hs.210532	NM_014773	ENSG00000081791	KIAA0141	DELE	KIAA0141	protein-coding
chip_Flag_4_vs_chip_merged_inputs_macs2_peak_12499	chr16	11914883	11915667	+	1298	NA	intron (NM_001130007, intron 1 of 14)	CpG	693	NM_001130006	2935	Hs.528780	NM_002094	ENSG00000103342	GSPT1	551G9.2|ETF3A|GST1|eRF3a	G1 to S phase transition 1	protein-coding
chip_Flag_4_vs_chip_merged_inputs_macs2_peak_4451	chr10	11874616	11875245	+	1296	NA	intron (NR_038222, intron 2 of 5)	intron (NR_038222, intron 2 of 5)	19780	NR_038222	219731	Hs.576787	NR_038222	ENSG00000225778	PROSER2-AS1	-	PROSER2 antisense RNA 1	ncRNA
chip_Flag_4_vs_chip_merged_inputs_macs2_peak_1792	chr1	35031440	35032013	+	1294	NA	intron (NM_007167, intron 1 of 15)	CpG	242	NM_007167	9204	Hs.533986	NM_007167	ENSG00000163867	ZMYM6	Buster2|MYM|ZBED7|ZNF198L4|ZNF258	zinc finger MYM-type containing 6	protein-coding
chip_Flag_4_vs_chip_merged_inputs_macs2_peak_34271	chr8	98116909	98117664	+	1290	NA	promoter-TSS (NM_015029)	promoter-TSS (NM_015029)	-7	NM_001145861	10940	Hs.252828	NM_015029	ENSG00000104356	POP1	-	POP1 homolog, ribonuclease P/MRP subunit	protein-coding
chip_Flag_4_vs_chip_merged_inputs_macs2_peak_30735	chr6	109482757	109483451	+	1289	NA	5' UTR (NM_014797, exon 1 of 7)	5' UTR (NM_014797, exon 1 of 7)	133	NM_014797	9841	Hs.409876	NM_014797	ENSG00000112365	ZBTB24	BIF1|ICF2|PATZ2|ZNF450	zinc finger and BTB domain containing 24	protein-coding
chip_Flag_4_vs_chip_merged_inputs_macs2_peak_22706	chr20	62475682	62476573	+	1289	NA	promoter-TSS (NM_080473)	promoter-TSS (NM_080473)	-157	NM_080473	140628	Hs.352250	NM_080473	ENSG00000130700	GATA5	GATAS|bB379O24.1	GATA binding protein 5	protein-coding
chip_Flag_4_vs_chip_merged_inputs_macs2_peak_2598	chr1	108876856	108877317	+	1288	NA	5' UTR (NM_001321038, exon 1 of 15)	5' UTR (NM_001321038, exon 1 of 15)	105	NM_001321039	29899	Hs.584901	NM_013296	ENSG00000121957	GPSM2	CMCS|DFNB82|LGN|PINS	G-protein signaling modulator 2	protein-coding
chip_Flag_4_vs_chip_merged_inputs_macs2_peak_21339	chr2	215311684	215312427	+	1284	NA	promoter-TSS (NM_004044)	promoter-TSS (NM_004044)	99	NM_004044	471	Hs.90280	NM_004044	ENSG00000138363	ATIC	AICAR|AICARFT|HEL-S-70p|IMPCHASE|PURH	5-aminoimidazole-4-carboxamide ribonucleotide formyltransferase/IMP cyclohydrolase	protein-coding
chip_Flag_4_vs_chip_merged_inputs_macs2_peak_2461	chr1	76074373	76074934	+	1284	NA	promoter-TSS (NM_001160011)	promoter-TSS (NM_001160011)	-51	NM_152996	256435	Hs.337040	NM_152996	ENSG00000184005	ST6GALNAC3	PRO7177|SIAT7C|ST6GALNACIII|STY	ST6 N-acetylgalactosaminide alpha-2,6-sialyltransferase 3	protein-coding
chip_Flag_4_vs_chip_merged_inputs_macs2_peak_4807	chr10	48306111	48306852	+	1282	NA	promoter-TSS (NM_001278547)	promoter-TSS (NM_001278547)	-158	NM_001323327	5599	Hs.138211	NM_002750	ENSG00000107643	MAPK8	JNK|JNK-46|JNK1|JNK1A2|JNK21B1/2|PRKM8|SAPK1|SAPK1c	mitogen-activated protein kinase 8	protein-coding
chip_Flag_4_vs_chip_merged_inputs_macs2_peak_9306	chr12	131928775	131929603	+	1277	NA	promoter-TSS (NM_001002020)	promoter-TSS (NM_001002020)	-11	NM_001002020	80324	Hs.592004	NM_025215	ENSG00000177192	PUS1	MLASA1	pseudouridylate synthase 1	protein-coding
chip_Flag_4_vs_chip_merged_inputs_macs2_peak_8507	chr12	68745862	68746377	+	1274	NA	promoter-TSS (NM_018656)	promoter-TSS (NM_018656)	-37	NM_018656	55508	Hs.506011	NM_018656	ENSG00000175782	SLC35E3	BLOV1	solute carrier family 35 member E3	protein-coding
chip_Flag_4_vs_chip_merged_inputs_macs2_peak_9403	chr12	133037153	133037983	+	1274	NA	promoter-TSS (NR_110091)	promoter-TSS (NR_110091)	-14	NM_001289972	7637	Hs.445019	NM_003428	ENSG00000198040	ZNF84	HPF2	zinc finger protein 84	protein-coding
chip_Flag_4_vs_chip_merged_inputs_macs2_peak_6419	chr11	35662670	35663341	+	1274	NA	5' UTR (NM_017583, exon 1 of 5)	5' UTR (NM_017583, exon 1 of 5)	253	NM_017583	54765	Hs.192103	NM_017583	ENSG00000166326	TRIM44	AN3|DIPB|HSA249128|MC7	tripartite motif containing 44	protein-coding
chip_Flag_4_vs_chip_merged_inputs_macs2_peak_17002	chr19	1568326	1568792	+	1272	NA	promoter-TSS (NM_001174118)	promoter-TSS (NM_001174118)	-501	NM_203304	399664	Hs.436495	NM_203304	ENSG00000181588	MEX3D	MEX-3D|MEX3|OK/SW-cl.4|RKHD1|RNF193|TINO	mex-3 RNA binding family member D	protein-coding
chip_Flag_4_vs_chip_merged_inputs_macs2_peak_32905	chr7	130896977	130897437	+	1270	NA	intron (NR_110472, intron 2 of 3)	intron (NR_110472, intron 2 of 3)	16103	NR_034120	378805	Hs.150556	NM_001085379	ENSG00000231721	LINC-PINT	LincRNA-Pint|MKLN1-AS1|PINT	long intergenic non-protein coding RNA, p53 induced transcript	ncRNA
chip_Flag_4_vs_chip_merged_inputs_macs2_peak_957	chr1	15526545	15527183	+	1269	NA	promoter-TSS (NR_109898)	promoter-TSS (NR_109898)	51	NM_015291	23341	Hs.655410	NM_015291	ENSG00000116138	DNAJC16	-	DnaJ heat shock protein family (Hsp40) member C16	protein-coding
chip_Flag_4_vs_chip_merged_inputs_macs2_peak_12160	chr16	2479317	2479828	+	1264	NA	intron (NM_020705, intron 1 of 6)	intron (NM_020705, intron 1 of 6)	4426	NM_001199107	57465	Hs.353087	NM_020705	ENSG00000162065	TBC1D24	DFNA65|DFNB86|DOORS|EIEE16|FIME|TLDC6	TBC1 domain family member 24	protein-coding
chip_Flag_4_vs_chip_merged_inputs_macs2_peak_10912	chr15	52678836	52679642	+	1263	NA	promoter-TSS (NR_104457)	promoter-TSS (NR_104457)	-605	NR_104457	56204	Hs.152385	NM_019600	ENSG00000047346	FAM214A	KIAA1370	family with sequence similarity 214 member A	protein-coding
chip_Flag_4_vs_chip_merged_inputs_macs2_peak_32263	chr7	75596610	75597176	+	1260	NA	intron (NM_005338, intron 2 of 30)	intron (NM_005338, intron 2 of 30)	-68770	NR_028059	5387	Hs.659871	NM_005395	ENSG00000127957	PMS2P3	PMS2L3|PMS2L9|PMS5|PMSR3	PMS1 homolog 2, mismatch repair system component pseudogene 3	pseudo
chip_Flag_4_vs_chip_merged_inputs_macs2_peak_6425	chr11	36289200	36289698	+	1260	NA	promoter-TSS (NM_001101653)	promoter-TSS (NM_001101653)	0	NM_001307932	29099	Hs.279836	NM_014186	ENSG00000110442	COMMD9	HSPC166	COMM domain containing 9	protein-coding
chip_Flag_4_vs_chip_merged_inputs_macs2_peak_23515	chr21	44517153	44517735	+	1260	NA	TTS (NR_103707)	TTS (NR_103707)	229	NR_026548	114043	Hs.592163	NM_153204		TSPEAR-AS2	C21orf90	TSPEAR antisense RNA 2	ncRNA
chip_Flag_4_vs_chip_merged_inputs_macs2_peak_10947	chr15	58770851	58771526	+	1258	NA	promoter-TSS (NM_001040453)	promoter-TSS (NM_001040453)	-4	NM_001040450	54629	Hs.591122	NM_019092	ENSG00000128923	FAM63B	-	family with sequence similarity 63 member B	protein-coding
chip_Flag_4_vs_chip_merged_inputs_macs2_peak_10178	chr14	90557133	90557518	+	1254	NA	intron (NM_001320421, intron 20 of 20)	MIR3|SINE|MIR	-40116	NR_135274	105370619	Hs.525530	NR_135274		LOC105370619	-	uncharacterized LOC105370619	ncRNA
chip_Flag_4_vs_chip_merged_inputs_macs2_peak_10768	chr15	40564928	40565416	+	1251	NA	promoter-TSS (NM_001289132)	promoter-TSS (NM_001289132)	-115	NM_001289132	90416	Hs.654661	NM_052849	ENSG00000128891	C15orf57	CCDC32	chromosome 15 open reading frame 57	protein-coding
chip_Flag_4_vs_chip_merged_inputs_macs2_peak_14867	chr17	38881437	38881902	+	1251	NA	intron (NM_001271608, intron 2 of 5)	intron (NM_001271608, intron 2 of 5)	11810	NR_073384	3927	Hs.741156	NM_006148	ENSG00000002834	LASP1	Lasp-1|MLN50	LIM and SH3 protein 1	protein-coding
chip_Flag_4_vs_chip_merged_inputs_macs2_peak_7911	chr12	6534563	6535641	+	1245	NA	promoter-TSS (NM_001256799)	promoter-TSS (NM_001256799)	-117	NM_001256799	2597	Hs.544577	NM_002046	ENSG00000111640	GAPDH	G3PD|GAPD|HEL-S-162eP	glyceraldehyde-3-phosphate dehydrogenase	protein-coding
chip_Flag_4_vs_chip_merged_inputs_macs2_peak_2151	chr1	45550642	45551113	+	1242	NA	promoter-TSS (NM_001202414)	promoter-TSS (NM_001202414)	94	NM_006066	10327	Hs.474584	NM_006066	ENSG00000117448	AKR1A1	ALDR1|ALR|ARM|DD3|HEL-S-6	aldo-keto reductase family 1 member A1	protein-coding
chip_Flag_4_vs_chip_merged_inputs_macs2_peak_12770	chr16	23510045	23510716	+	1241	NA	exon (NM_015044, exon 1 of 17)	exon (NM_015044, exon 1 of 17)	114	NM_015044	23062	Hs.460336	NM_015044	ENSG00000103365	GGA2	VEAR	golgi associated, gamma adaptin ear containing, ARF binding protein 2	protein-coding
chip_Flag_4_vs_chip_merged_inputs_macs2_peak_19134	chr19	49677283	49677934	+	1241	NA	intron (NM_001207042, intron 1 of 7)	CpG	456	NM_001207042	3276	Hs.20521	NM_001536	ENSG00000126457	PRMT1	ANM1|HCP1|HRMT1L2|IR1B4	protein arginine methyltransferase 1	protein-coding
chip_Flag_4_vs_chip_merged_inputs_macs2_peak_14638	chr17	28371109	28371677	+	1241	NA	promoter-TSS (NM_015077)	promoter-TSS (NM_015077)	-269	NM_015077	23098	Hs.743510	NM_015077	ENSG00000004139	SARM1	MyD88-5|SAMD2|SARM	sterile alpha and TIR motif containing 1	protein-coding
chip_Flag_4_vs_chip_merged_inputs_macs2_peak_10711	chr15	34342885	34343400	+	1240	NA	promoter-TSS (NM_001284292)	promoter-TSS (NM_001284292)	19	NM_018648	55505	Hs.14317	NM_018648	ENSG00000182117	NOP10	DKCB1|NOLA3|NOP10P	NOP10 ribonucleoprotein	protein-coding
chip_Flag_4_vs_chip_merged_inputs_macs2_peak_29710	chr6	13813920	13814739	+	1239	NA	exon (NM_001031713, exon 1 of 9)	exon (NM_001031713, exon 1 of 9)	231	NM_001031713	63933	Hs.214043	NM_022102	ENSG00000050393	MCUR1	C6orf79|CCDC90A|FMP32	mitochondrial calcium uniporter regulator 1	protein-coding
chip_Flag_4_vs_chip_merged_inputs_macs2_peak_24762	chr22	36506720	36507440	+	1238	NA	promoter-TSS (NM_024955)	promoter-TSS (NM_024955)	21	NM_001102371	80020	Hs.387601	NM_024955	ENSG00000100350	FOXRED2	ERFAD	FAD dependent oxidoreductase domain containing 2	protein-coding
chip_Flag_4_vs_chip_merged_inputs_macs2_peak_6178	chr11	6619187	6619608	+	1235	NA	promoter-TSS (NM_000391)	promoter-TSS (NM_000391)	64	NM_000391	1200	Hs.523454	NM_000391	ENSG00000166340	TPP1	CLN2|GIG1|LPIC|SCAR7|TPP-1	tripeptidyl peptidase 1	protein-coding
chip_Flag_4_vs_chip_merged_inputs_macs2_peak_27616	chr4	87422453	87422920	+	1231	NA	promoter-TSS (NM_198038)	promoter-TSS (NM_198038)	89	NM_198038	53343	Hs.149500	NM_024047	ENSG00000170502	NUDT9	NUDT10	nudix hydrolase 9	protein-coding
chip_Flag_4_vs_chip_merged_inputs_macs2_peak_6949	chr11	65487561	65488035	+	1227	NA	Intergenic	Intergenic	-9940	NR_144568	378938	Hs.621695	NR_002819		MALAT1	HCN|LINC00047|NCRNA00047|NEAT2|PRO2853	metastasis associated lung adenocarcinoma transcript 1 (non-protein coding)	ncRNA
chip_Flag_4_vs_chip_merged_inputs_macs2_peak_31688	chr7	22853974	22854662	+	1226	NA	Intergenic	CpG	-2295	NR_003075	692210		NR_003075	ENSG00000221740	SNORD93	HBII-336	small nucleolar RNA, C/D box 93	snoRNA
chip_Flag_4_vs_chip_merged_inputs_macs2_peak_9535	chr13	49792556	49793075	+	1226	NA	5' UTR (NM_002267, exon 1 of 17)	5' UTR (NM_002267, exon 1 of 17)	106	NM_002267	3839	Hs.527919	NM_002267	ENSG00000102753	KPNA3	IPOA4|SRP1|SRP1gamma|SRP4|hSRP1	karyopherin subunit alpha 3	protein-coding
chip_Flag_4_vs_chip_merged_inputs_macs2_peak_14540	chr17	19004567	19005039	+	1226	NA	promoter-TSS (NM_001039999)	promoter-TSS (NM_001039999)	-56	NM_001039999	644815	Hs.710727	NM_001039999	ENSG00000188522	FAM83G	PAWS1	family with sequence similarity 83 member G	protein-coding
chip_Flag_4_vs_chip_merged_inputs_macs2_peak_24837	chr22	38455557	38456411	+	1226	NA	promoter-TSS (NM_152868)	promoter-TSS (NM_152868)	-785	NM_152868	3761	Hs.32505	NM_004981	ENSG00000168135	KCNJ4	HIR|HIRK2|HRK1|IRK-3|IRK3|Kir2.3	potassium voltage-gated channel subfamily J member 4	protein-coding
chip_Flag_4_vs_chip_merged_inputs_macs2_peak_14577	chr17	21253120	21253771	+	1223	NA	promoter-TSS (NM_152914)	promoter-TSS (NM_152914)	-179	NM_152914	256302	Hs.654713	NM_152914	ENSG00000274180	NATD1	C17orf103|Gtlf3b	N-acetyltransferase domain containing 1	protein-coding
chip_Flag_4_vs_chip_merged_inputs_macs2_peak_17012	chr19	1671994	1672925	+	1217	NA	Intergenic	CpG	-20130	NM_003200	6929	Hs.371282	NM_003200	ENSG00000071564	TCF3	AGM8|E2A|E47|ITF1|TCF-3|VDIR|bHLHb21	transcription factor 3	protein-coding
chip_Flag_4_vs_chip_merged_inputs_macs2_peak_14229	chr17	1829705	1830309	+	1217	NA	promoter-TSS (NM_002945)	promoter-TSS (NM_002945)	28	NM_002945	6117	Hs.461925	NM_002945	ENSG00000132383	RPA1	HSSB|MST075|REPA1|RF-A|RP-A|RPA70	replication protein A1	protein-coding
chip_Flag_4_vs_chip_merged_inputs_macs2_peak_26413	chr3	155854363	155855233	+	1216	NA	promoter-TSS (NM_001190992)	promoter-TSS (NM_001190992)	-339	NM_001190992	9197	Hs.478031	NM_004733	ENSG00000169359	SLC33A1	ACATN|AT-1|AT1|CCHLND|SPG42	solute carrier family 33 member 1	protein-coding
chip_Flag_4_vs_chip_merged_inputs_macs2_peak_4383	chr10	5446317	5446861	+	1213	NA	promoter-TSS (NM_005863)	promoter-TSS (NM_005863)	38	NM_005863	10276	Hs.25155	NM_005863	ENSG00000173848	NET1	ARHGEF8|NET1A	neuroepithelial cell transforming 1	protein-coding
chip_Flag_4_vs_chip_merged_inputs_macs2_peak_22415	chr20	50129950	50130405	+	1213	NA	intron (NM_001162505, intron 3 of 5)	MLT1K|LTR|ERVL-MaLR	-14218	NM_001282575	7335	Hs.420529	NM_021988	ENSG00000244687	UBE2V1	CIR1|CROC-1|CROC1|UBE2V|UEV-1|UEV1|UEV1A	ubiquitin conjugating enzyme E2 V1	protein-coding
chip_Flag_4_vs_chip_merged_inputs_macs2_peak_14223	chr17	1730196	1730856	+	1210	NA	intron (NM_001163809, intron 2 of 9)	intron (NM_001163809, intron 2 of 9)	5695	NM_001163809	124997	Hs.234572	NM_152348	ENSG00000167716	WDR81	CAMRQ2|PPP1R166|SORF-2	WD repeat domain 81	protein-coding
chip_Flag_4_vs_chip_merged_inputs_macs2_peak_24900	chr22	40651555	40652206	+	1210	NA	Intergenic	Intergenic	-15161	NM_001282661	57591	Hs.654688	NM_020831	ENSG00000196588	MKL1	BSAC|MAL|MRTF-A	megakaryoblastic leukemia (translocation) 1	protein-coding
chip_Flag_4_vs_chip_merged_inputs_macs2_peak_22435	chr20	50382997	50383494	+	1210	NA	Intergenic	MLT1J|LTR|ERVL-MaLR	-61903	NR_109950	101927586	Hs.637665	NR_109950	ENSG00000233077	LINC01271	-	long intergenic non-protein coding RNA 1271	ncRNA
chip_Flag_4_vs_chip_merged_inputs_macs2_peak_1578	chr1	28914053	28914632	+	1210	NA	promoter-TSS (NM_001166006)	promoter-TSS (NM_001166006)	-234	NM_001166006	2035	Hs.175437	NM_004437	ENSG00000159023	EPB41	4.1R|EL1|HE	erythrocyte membrane protein band 4.1	protein-coding
chip_Flag_4_vs_chip_merged_inputs_macs2_peak_11150	chr15	70097751	70098140	+	1206	NA	promoter-TSS (NM_020908)	promoter-TSS (NM_020908)	-28	NM_001282979	7090	Hs.287362	NM_005078	ENSG00000140332	TLE3	ESG|ESG3|GRG3|HsT18976	transducin like enhancer of split 3	protein-coding
chip_Flag_4_vs_chip_merged_inputs_macs2_peak_17853	chr19	14366574	14367105	+	1202	NA	Intergenic	MLT1I|LTR|ERVL-MaLR	-2849	NR_134908	105372288	Hs.628463	NR_134908	ENSG00000266913	LINC01841	-	long intergenic non-protein coding RNA 1841	ncRNA
chip_Flag_4_vs_chip_merged_inputs_macs2_peak_3302	chr1	166839086	166840025	+	1200	NA	5' UTR (NM_001314014, exon 1 of 4)	5' UTR (NM_001314014, exon 1 of 4)	151	NM_017542	57645	Hs.432752	NM_017542	ENSG00000143157	POGK	BASS2|KRBOX2|LST003	pogo transposable element with KRAB domain	protein-coding
chip_Flag_4_vs_chip_merged_inputs_macs2_peak_35874	chr9	128786897	128787518	+	1200	NA	promoter-TSS (NM_001286772)	promoter-TSS (NM_001286772)	0	NM_018201	54662	Hs.3376	NM_018201	ENSG00000107021	TBC1D13	-	TBC1 domain family member 13	protein-coding
chip_Flag_4_vs_chip_merged_inputs_macs2_peak_23533	chr21	44836507	44837148	+	1200	NA	Intergenic	MLT1B|LTR|ERVL-MaLR	-18698	NM_006936	6612	Hs.474005	NM_006936	ENSG00000184900	SUMO3	SMT3A|SMT3H1|SUMO-3|Smt3B	small ubiquitin-like modifier 3	protein-coding
chip_Flag_4_vs_chip_merged_inputs_macs2_peak_14632	chr17	28251218	28251766	+	1199	NA	Intergenic	CpG	4048	NR_002181	23614	Hs.744962	NR_002181	ENSG00000265060	PPY2P	PPY2	pancreatic polypeptide 2, pseudogene	pseudo
chip_Flag_4_vs_chip_merged_inputs_macs2_peak_6842	chr11	64372740	64373259	+	1199	NA	TTS (NM_003942)	TTS (NM_003942)	4397	NR_031602	100302280		NR_031602	ENSG00000221273	MIR1237	MIRN1237|hsa-mir-1237	microRNA 1237	ncRNA
chip_Flag_4_vs_chip_merged_inputs_macs2_peak_13919	chr16	87921284	87921821	+	1195	NA	intron (NM_001739, intron 2 of 6)	MLT1K|LTR|ERVL-MaLR	14954	NM_001739	763	Hs.177446	NM_001739	ENSG00000174990	CA5A	CA5|CA5AD|CAV|CAVA|GS1-21A4.1	carbonic anhydrase 5A	protein-coding
chip_Flag_4_vs_chip_merged_inputs_macs2_peak_28306	chr5	34655939	34656770	+	1195	NA	promoter-TSS (NM_001145520)	promoter-TSS (NM_001145520)	26	NM_015577	26064	Hs.431400	NM_015577	ENSG00000039560	RAI14	NORPEG|RAI13	retinoic acid induced 14	protein-coding
chip_Flag_4_vs_chip_merged_inputs_macs2_peak_16381	chr18	3603264	3603721	+	1194	NA	promoter-TSS (NR_119377)	promoter-TSS (NR_119377)	-245	NR_119377	84777	Hs.659053	NM_032691		DLGAP1-AS2	-	DLGAP1 antisense RNA 2	ncRNA
chip_Flag_4_vs_chip_merged_inputs_macs2_peak_24014	chr22	19947100	19947842	+	1194	NA	intron (NM_000754, intron 1 of 5)	LTR13|LTR|ERVK	-3466	NM_001135161	1312	Hs.370408	NM_000754	ENSG00000093010	COMT	HEL-S-98n	catechol-O-methyltransferase	protein-coding
chip_Flag_4_vs_chip_merged_inputs_macs2_peak_19093	chr19	49340133	49340601	+	1192	NA	TTS (NM_001256658)	TTS (NM_001256658)	4947	NM_001774	951	Hs.166556	NM_001774	ENSG00000104894	CD37	GP52-40|TSPAN26	CD37 molecule	protein-coding
chip_Flag_4_vs_chip_merged_inputs_macs2_peak_8703	chr12	107093293	107094001	+	1191	NA	5' UTR (NM_004075, exon 1 of 13)	5' UTR (NM_004075, exon 1 of 13)	210	NM_004075	1407	Hs.151573	NM_004075	ENSG00000008405	CRY1	PHLL1	cryptochrome circadian clock 1	protein-coding
chip_Flag_4_vs_chip_merged_inputs_macs2_peak_26358	chr3	143001207	143001883	+	1186	NA	promoter-TSS (NR_034032)	promoter-TSS (NR_034032)	15	NM_001320222	23350	Hs.596572	NM_001080415	ENSG00000163714	U2SURP	SR140|fSAPa	U2 snRNP associated SURP domain containing	protein-coding
chip_Flag_4_vs_chip_merged_inputs_macs2_peak_9043	chr12	122266249	122266673	+	1186	NA	promoter-TSS (NM_022916)	promoter-TSS (NM_022916)	60	NM_022916	65082	Hs.592009	NM_022916	ENSG00000139719	VPS33A	-	VPS33A, CORVET/HOPS core subunit	protein-coding
chip_Flag_4_vs_chip_merged_inputs_macs2_peak_1226	chr1	21896786	21897382	+	1182	NA	intron (NM_001291860, intron 1 of 96)	intron (NM_001291860, intron 1 of 96)	40213	NM_001291860	3339	Hs.562227	NM_005529	ENSG00000142798	HSPG2	HSPG|PLC|PRCAN|SJA|SJS|SJS1	heparan sulfate proteoglycan 2	protein-coding
chip_Flag_4_vs_chip_merged_inputs_macs2_peak_36999	chrX	13652842	13653363	+	1178	NA	promoter-TSS (NM_001297563)	promoter-TSS (NM_001297563)	-4	NM_001297564	170082	Hs.222855	NM_152634	ENSG00000176896	TCEANC	-	transcription elongation factor A N-terminal and central domain containing	protein-coding
chip_Flag_4_vs_chip_merged_inputs_macs2_peak_7882	chr12	2876830	2877589	+	1178	NA	promoter-TSS (NM_021953)	promoter-TSS (NM_021953)	10	NM_001252500	83695	Hs.198853	NM_001252499	ENSG00000171792	RHNO1	C12orf32|HKMT1188|RHINO	RAD9-HUS1-RAD1 interacting nuclear orphan 1	protein-coding
chip_Flag_4_vs_chip_merged_inputs_macs2_peak_33675	chr8	10649546	10650674	+	1175	NA	intron (NM_178857, intron 1 of 3)	MLT1L|LTR|ERVL-MaLR	4997	NM_178857	94137	Hs.33538	NM_178857	ENSG00000183638	RP1L1	DCDC4B	RP1 like 1	protein-coding
chip_Flag_4_vs_chip_merged_inputs_macs2_peak_4916	chr10	68561342	68561854	+	1172	NA	intron (NM_030625, intron 1 of 11)	intron (NM_030625, intron 1 of 11)	1238	NM_030625	80312	Hs.258855	NM_030625	ENSG00000138336	TET1	CXXC6|LCX|MLL-TET1|TET1-MLL|bA119F7.1	tet methylcytosine dioxygenase 1	protein-coding
chip_Flag_4_vs_chip_merged_inputs_macs2_peak_234	chr1	1778394	1779248	+	1169	NA	promoter-TSS (NM_023018)	promoter-TSS (NM_023018)	37	NM_001198993	65220	Hs.654792	NM_023018	ENSG00000008130	NADK	dJ283E3.1	NAD kinase	protein-coding
chip_Flag_4_vs_chip_merged_inputs_macs2_peak_31325	chr7	604266	604796	+	1165	NA	intron (NR_110055, intron 1 of 1)	intron (NR_110055, intron 1 of 1)	1133	NR_110055	101926963	Hs.521338	NR_110054		LOC101926963	-	uncharacterized LOC101926963	ncRNA
chip_Flag_4_vs_chip_merged_inputs_macs2_peak_8980	chr12	120625776	120626255	+	1165	NA	Intergenic	Intergenic	-14604	NM_001033677	9478	Hs.458482	NM_004276	ENSG00000157782	CABP1	CALBRAIN|HCALB_BR	calcium binding protein 1	protein-coding
chip_Flag_4_vs_chip_merged_inputs_macs2_peak_5558	chr10	119080411	119081104	+	1165	NA	promoter-TSS (NM_003750)	promoter-TSS (NM_003750)	65	NM_003750	8661	Hs.523299	NM_003750	ENSG00000107581	EIF3A	EIF3|EIF3S10|P167|TIF32|eIF3-p170|eIF3-theta|p180|p185	eukaryotic translation initiation factor 3 subunit A	protein-coding
chip_Flag_4_vs_chip_merged_inputs_macs2_peak_16780	chr19	460064	460696	+	1165	NA	intron (NM_012435, intron 1 of 12)	CpG	616	NM_012435	25759	Hs.30965	NM_012435	ENSG00000129946	SHC2	SCK|SHCB|SLI	SHC adaptor protein 2	protein-coding
chip_Flag_4_vs_chip_merged_inputs_macs2_peak_14257	chr17	2711490	2712104	+	1162	NA	promoter-TSS (NR_136412)	promoter-TSS (NR_136412)	-164	NM_015229	23277	Hs.22616	NM_015229	ENSG00000132361	CLUH	CLU1|KIAA0664	clustered mitochondria homolog	protein-coding
chip_Flag_4_vs_chip_merged_inputs_macs2_peak_14266	chr17	3636274	3637127	+	1162	NA	promoter-TSS (NM_013276)	promoter-TSS (NM_013276)	232	NM_001031681	1497	Hs.187667	NM_004937	ENSG00000040531	CTNS	CTNS-LSB|PQLC4	cystinosin, lysosomal cystine transporter	protein-coding
chip_Flag_4_vs_chip_merged_inputs_macs2_peak_2500	chr1	88683989	88684451	+	1159	NA	promoter-TSS (NM_001320708)	promoter-TSS (NM_001320708)	76	NM_001320709	5586	Hs.440833	NM_006256	ENSG00000065243	PKN2	PAK2|PRK2|PRKCL2|PRO2042|Pak-2|STK7	protein kinase N2	protein-coding
chip_Flag_4_vs_chip_merged_inputs_macs2_peak_33668	chr8	10334601	10335175	+	1159	NA	intron (NM_001199729, intron 6 of 6)	CpG	-139677	NR_120604	101929191	Hs.595262	NR_120604	ENSG00000253641	LINCR-0001	-	uncharacterized LINCR-0001	ncRNA
chip_Flag_4_vs_chip_merged_inputs_macs2_peak_9226	chr12	130826284	130826654	+	1158	NA	intron (NM_194356, intron 2 of 10)	intron (NM_194356, intron 2 of 10)	12805	NM_194356	2054	Hs.437585	NM_001980	ENSG00000111450	STX2	EPIM|EPM|STX2A|STX2B|STX2C	syntaxin 2	protein-coding
chip_Flag_4_vs_chip_merged_inputs_macs2_peak_34658	chr8	142402774	142403832	+	1157	NA	promoter-TSS (NM_145003)	promoter-TSS (NM_145003)	-54	NM_145003	203062	Hs.370931	NM_145003	ENSG00000171045	TSNARE1	-	t-SNARE domain containing 1	protein-coding
chip_Flag_4_vs_chip_merged_inputs_macs2_peak_15394	chr17	57085864	57086438	+	1151	NA	intron (NM_001242903, intron 1 of 11)	CpG	377	NM_001242902	8165	Hs.463506	NM_003488	ENSG00000121057	AKAP1	AKAP|AKAP121|AKAP149|AKAP84|D-AKAP1|PPP1R43|PRKA1|SAKAP84|TDRD17	A-kinase anchoring protein 1	protein-coding
chip_Flag_4_vs_chip_merged_inputs_macs2_peak_7734	chr11	121023871	121024314	+	1151	NA	promoter-TSS (NM_001130047)	promoter-TSS (NM_001130047)	-2	NM_001130047	219899	Hs.504136	NM_152715	ENSG00000154114	TBCEL	El|LRRC35	tubulin folding cofactor E like	protein-coding
chip_Flag_4_vs_chip_merged_inputs_macs2_peak_32864	chr7	129224302	129224898	+	1149	NA	promoter-TSS (NM_001130720)	promoter-TSS (NM_001130720)	-414	NM_015328	23382	Hs.600789	NM_015328	ENSG00000158467	AHCYL2	ADOHCYASE3|IRBIT2	adenosylhomocysteinase like 2	protein-coding
chip_Flag_4_vs_chip_merged_inputs_macs2_peak_27278	chr4	9152155	9152982	+	1149	NA	Intergenic	CpG	-58089	NM_001256852	100287144	Hs.741130	NM_001256852	ENSG00000231396	USP17L10	-	ubiquitin specific peptidase 17-like family member 10	protein-coding
chip_Flag_4_vs_chip_merged_inputs_macs2_peak_31729	chr7	26864610	26865102	+	1147	NA	promoter-TSS (NM_003930)	promoter-TSS (NM_003930)	-113	NM_003930	8935	Hs.200770	NM_003930	ENSG00000005020	SKAP2	PRAP|RA70|SAPS|SCAP2|SKAP-HOM|SKAP55R	src kinase associated phosphoprotein 2	protein-coding
chip_Flag_4_vs_chip_merged_inputs_macs2_peak_26897	chr4	1511486	1512195	+	1147	NA	Intergenic	MLT1K|LTR|ERVL-MaLR	-105398	NM_001290079	54729	Hs.526396	NM_001290079	ENSG00000235608	NKX1-1	HSPX153|NKX-1.1|SAX2	NK1 homeobox 1	protein-coding
chip_Flag_4_vs_chip_merged_inputs_macs2_peak_6583	chr11	47917781	47918434	+	1145	NA	Intergenic	MLT1K|LTR|ERVL-MaLR	-62451	NM_002843	5795	Hs.318547	NM_002843	ENSG00000149177	PTPRJ	CD148|DEP1|HPTPeta|R-PTP-ETA|SCC1	protein tyrosine phosphatase, receptor type J	protein-coding
chip_Flag_4_vs_chip_merged_inputs_macs2_peak_36362	chr9	135499525	135500438	+	1145	NA	promoter-TSS (NR_051967)	promoter-TSS (NR_051967)	-66	NM_001048265	138162	Hs.414028	NM_144654	ENSG00000160345	C9orf116	PIERCE1|RbEST47	chromosome 9 open reading frame 116	protein-coding
chip_Flag_4_vs_chip_merged_inputs_macs2_peak_19691	chr2	11779047	11779539	+	1138	NA	intron (NM_001261429, intron 7 of 9)	intron (NM_001261429, intron 7 of 9)	11849	NR_036071	100422862		NR_036071	ENSG00000265056	MIR548S	-	microRNA 548s	ncRNA
chip_Flag_4_vs_chip_merged_inputs_macs2_peak_35080	chr9	37422009	37422614	+	1138	NA	promoter-TSS (NM_012203)	promoter-TSS (NM_012203)	-399	NM_012203	9380	Hs.155742	NM_012203	ENSG00000137106	GRHPR	GLXR|GLYD|PH2	glyoxylate and hydroxypyruvate reductase	protein-coding
chip_Flag_4_vs_chip_merged_inputs_macs2_peak_4909	chr10	68331333	68332038	+	1136	NA	promoter-TSS (NM_001322446)	promoter-TSS (NM_001322446)	-8	NM_001322438	3189	Hs.643472	NM_012207	ENSG00000096746	HNRNPH3	2H9|HNRPH3	heterogeneous nuclear ribonucleoprotein H3	protein-coding
chip_Flag_4_vs_chip_merged_inputs_macs2_peak_21793	chr20	13784655	13785171	+	1132	NA	promoter-TSS (NR_029377)	promoter-TSS (NR_029377)	20	NM_001276380	51575	Hs.369284	NM_016649	ENSG00000089048	ESF1	ABTAP|C20orf6|HDCMC28P|bA526K24.1	ESF1 nucleolar pre-rRNA processing protein homolog	protein-coding
chip_Flag_4_vs_chip_merged_inputs_macs2_peak_37345	chrX	123784877	123785201	+	1132	NA	Intergenic	Intergenic	-51985	NM_001081550	57187	Hs.149991	NM_020449	ENSG00000125676	THOC2	CXorf3|MRX12|MRX35|THO2|dJ506G2.1|hTREX120	THO complex 2	protein-coding
chip_Flag_4_vs_chip_merged_inputs_macs2_peak_7959	chr12	8949400	8950196	+	1132	NA	promoter-TSS (NM_002355)	promoter-TSS (NM_002355)	-37	NM_002355	4074	Hs.134084	NM_002355	ENSG00000003056	M6PR	CD-M6PR|CD-MPR|MPR 46|MPR-46|MPR46|SMPR	mannose-6-phosphate receptor, cation dependent	protein-coding
chip_Flag_4_vs_chip_merged_inputs_macs2_peak_14086	chr16	89201608	89202279	+	1132	NA	Intergenic	CpG	-1822	NM_001242757	146429	Hs.447544	NM_001242757	ENSG00000259803	SLC22A31	-	solute carrier family 22 member 31	protein-coding
chip_Flag_4_vs_chip_merged_inputs_macs2_peak_15298	chr17	50095050	50095576	+	1131	NA	promoter-TSS (NM_001199900)	promoter-TSS (NM_001199900)	38	NM_002611	5164	Hs.256667	NM_002611	ENSG00000005882	PDK2	PDHK2|PDKII	pyruvate dehydrogenase kinase 2	protein-coding
chip_Flag_4_vs_chip_merged_inputs_macs2_peak_26856	chr4	992422	993228	+	1130	NA	5' UTR (NM_213613, exon 2 of 4)	5' UTR (NM_213613, exon 2 of 4)	615	NM_134425	10861	Hs.658244	NM_022042	ENSG00000145217	SLC26A1	CAON|EDM4|SAT-1|SAT1	solute carrier family 26 member 1	protein-coding
chip_Flag_4_vs_chip_merged_inputs_macs2_peak_16572	chr18	35041062	35041632	+	1130	NA	promoter-TSS (NM_001256420)	promoter-TSS (NM_001256420)	-13	NM_001256420	10982	Hs.532824	NM_014268	ENSG00000166974	MAPRE2	CSCSC2|EB1|EB2|RP1	microtubule associated protein RP/EB family member 2	protein-coding
chip_Flag_4_vs_chip_merged_inputs_macs2_peak_5178	chr10	78134888	78135315	+	1129	NA	Intergenic	MLT1K|LTR|ERVL-MaLR	101341	NM_001142285	6229	Hs.280130	NM_001026	ENSG00000138326	RPS24	DBA3|S24	ribosomal protein S24	protein-coding
chip_Flag_4_vs_chip_merged_inputs_macs2_peak_749	chr1	10032488	10033506	+	1123	NA	promoter-TSS (NM_006048)	promoter-TSS (NM_006048)	14	NM_006048	10277	Hs.593974	NM_006048	ENSG00000130939	UBE4B	E4|HDNB1|UBOX3|UFD2|UFD2A	ubiquitination factor E4B	protein-coding
chip_Flag_4_vs_chip_merged_inputs_macs2_peak_11286	chr15	75335829	75336388	+	1121	NA	promoter-TSS (NM_001284379)	promoter-TSS (NM_001284379)	24	NM_001284379	54939	Hs.351327	NM_017828	ENSG00000140365	COMMD4	-	COMM domain containing 4	protein-coding
chip_Flag_4_vs_chip_merged_inputs_macs2_peak_19394	chr19	55461233	55461923	+	1121	NA	5' UTR (NM_001136201, exon 1 of 6)	5' UTR (NM_001136201, exon 1 of 6)	104	NM_001136202	79763	Hs.467306	NM_024710	ENSG00000063241	ISOC2	-	isochorismatase domain containing 2	protein-coding
chip_Flag_4_vs_chip_merged_inputs_macs2_peak_16937	chr19	1237466	1238320	+	1118	NA	promoter-TSS (NM_152769)	promoter-TSS (NM_152769)	98	NM_152769	255057	Hs.346575	NM_152769	ENSG00000099625	CBARP	BARP|C19orf26|DOS	CACN beta subunit associated regulatory protein	protein-coding
chip_Flag_4_vs_chip_merged_inputs_macs2_peak_2744	chr1	114716501	114717027	+	1118	NA	TTS (NM_007158)	TTS (NM_007158)	130	NM_002524	4893	Hs.486502	NM_002524	ENSG00000213281	NRAS	ALPS4|CMNS|N-ras|NCMS|NRAS1|NS6	neuroblastoma RAS viral oncogene homolog	protein-coding
chip_Flag_4_vs_chip_merged_inputs_macs2_peak_31912	chr7	44606631	44607370	+	1117	NA	intron (NM_001003941, intron 1 of 8)	CpG	478	NM_001165036	4967	Hs.488181	NM_002541	ENSG00000105953	OGDH	AKGDH|E1k|OGDC	oxoglutarate dehydrogenase	protein-coding
chip_Flag_4_vs_chip_merged_inputs_macs2_peak_24009	chr22	19918149	19919108	+	1117	NA	intron (NM_006440, intron 4 of 17)	MER20|DNA|hAT-Charlie	-23112	NM_000754	1312	Hs.370408	NM_000754	ENSG00000093010	COMT	HEL-S-98n	catechol-O-methyltransferase	protein-coding
chip_Flag_4_vs_chip_merged_inputs_macs2_peak_18782	chr19	45001116	45001470	+	1116	NA	promoter-TSS (NM_006509)	promoter-TSS (NM_006509)	-156	NM_006509	5971	Hs.654402	NM_006509	ENSG00000104856	RELB	I-REL|IREL|REL-B	RELB proto-oncogene, NF-kB subunit	protein-coding
chip_Flag_4_vs_chip_merged_inputs_macs2_peak_5633	chr10	125160991	125161691	+	1116	NA	promoter-TSS (NM_001329)	promoter-TSS (NM_001329)	-280	NM_001083914	1488	Hs.501345	NM_001329	ENSG00000175029	CTBP2	-	C-terminal binding protein 2	protein-coding
chip_Flag_4_vs_chip_merged_inputs_macs2_peak_2621	chr1	109466325	109466789	+	1115	NA	promoter-TSS (NM_001040709)	promoter-TSS (NM_001040709)	79	NM_001040709	284612	Hs.528366	NM_001006603	ENSG00000143028	SYPL2	MG29	synaptophysin like 2	protein-coding
chip_Flag_4_vs_chip_merged_inputs_macs2_peak_2440	chr1	68496862	68497386	+	1113	NA	promoter-TSS (NM_001114120)	promoter-TSS (NM_001114120)	97	NM_017779	55635	Hs.445098	NM_017779	ENSG00000024526	DEPDC1	DEP.8|DEPDC1-V2|DEPDC1A|SDP35	DEP domain containing 1	protein-coding
chip_Flag_4_vs_chip_merged_inputs_macs2_peak_3426	chr1	181088399	181089534	+	1111	NA	exon (NM_016545, exon 1 of 1)	exon (NM_016545, exon 1 of 1)	464	NM_016545	51278	Hs.15725	NM_016545	ENSG00000162783	IER5	SBBI48	immediate early response 5	protein-coding
chip_Flag_4_vs_chip_merged_inputs_macs2_peak_22462	chr20	50931622	50932076	+	1111	NA	promoter-TSS (NM_001282531)	promoter-TSS (NM_001282531)	-636	NM_181442	23394	Hs.293736	NM_015339	ENSG00000101126	ADNP	ADNP1|HVDAS|MRD28	activity dependent neuroprotector homeobox	protein-coding
chip_Flag_4_vs_chip_merged_inputs_macs2_peak_34054	chr8	54135026	54135556	+	1107	NA	promoter-TSS (NM_014175)	promoter-TSS (NM_014175)	70	NM_014175	29088	Hs.18349	NM_014175	ENSG00000137547	MRPL15	HSPC145|L15mt|MRP-L15|MRP-L7|RPML7	mitochondrial ribosomal protein L15	protein-coding
chip_Flag_4_vs_chip_merged_inputs_macs2_peak_21716	chr20	2840412	2840871	+	1107	NA	promoter-TSS (NM_022760)	promoter-TSS (NM_022760)	-56	NM_022575	64601	Hs.269577	NM_022575	ENSG00000215305	VPS16	hVPS16	VPS16, CORVET/HOPS core subunit	protein-coding
chip_Flag_4_vs_chip_merged_inputs_macs2_peak_24703	chr22	31159963	31160402	+	1107	NA	promoter-TSS (NM_001135825)	promoter-TSS (NM_001135825)	30	NR_024210	91445	Hs.517553	NM_152267	ENSG00000138942	RNF185	-	ring finger protein 185	protein-coding
chip_Flag_4_vs_chip_merged_inputs_macs2_peak_35745	chr9	126705165	126705734	+	1107	NA	Intergenic	Intergenic	91006	NM_002316	4010	Hs.129133	NM_002316	ENSG00000136944	LMX1B	LMX1.2|NPS1	LIM homeobox transcription factor 1 beta	protein-coding
chip_Flag_4_vs_chip_merged_inputs_macs2_peak_1973	chr1	40161158	40161582	+	1107	NA	promoter-TSS (NM_012421)	promoter-TSS (NM_012421)	1	NM_012421	6018	Hs.205627	NM_012421	ENSG00000117000	RLF	ZN-15L|ZNF292L	rearranged L-myc fusion	protein-coding
chip_Flag_4_vs_chip_merged_inputs_macs2_peak_11020	chr15	64989291	64990110	+	1104	NA	promoter-TSS (NM_001127889)	promoter-TSS (NM_001127889)	-194	NM_001127889	51324	Hs.242458	NM_016630	ENSG00000090487	SPG21	ACP33|BM-019|GL010|MAST	spastic paraplegia 21 (autosomal recessive, Mast syndrome)	protein-coding
chip_Flag_4_vs_chip_merged_inputs_macs2_peak_15386	chr17	56913532	56914468	+	1104	NA	promoter-TSS (NM_005082)	promoter-TSS (NM_005082)	48	NM_005082	7706	Hs.528952	NM_005082	ENSG00000121060	TRIM25	EFP|RNF147|Z147|ZNF147	tripartite motif containing 25	protein-coding
chip_Flag_4_vs_chip_merged_inputs_macs2_peak_3790	chr1	211630237	211630711	+	1104	NA	Intergenic	Intergenic	-9334	NR_131925	105748977	Hs.553186	NR_131925		LINC01693	-	long intergenic non-protein coding RNA 1693	ncRNA
chip_Flag_4_vs_chip_merged_inputs_macs2_peak_25232	chr3	9101152	9101675	+	1102	NA	intron (NM_014850, intron 3 of 21)	MLT1K|LTR|ERVL-MaLR	-91080	NR_121664	101927416	Hs.475364	NR_121663	ENSG00000228723	SRGAP3-AS2	-	SRGAP3 antisense RNA 2	ncRNA
chip_Flag_4_vs_chip_merged_inputs_macs2_peak_19983	chr2	42168996	42169530	+	1102	NA	promoter-TSS (NM_019063)	promoter-TSS (NM_019063)	-75	NM_001145076	27436	Hs.713173	NM_019063	ENSG00000143924	EML4	C2orf2|ELP120|EMAP-4|EMAPL4|ROPP120	echinoderm microtubule associated protein like 4	protein-coding
chip_Flag_4_vs_chip_merged_inputs_macs2_peak_7043	chr11	66568272	66568965	+	1102	NA	promoter-TSS (NM_003793)	promoter-TSS (NM_003793)	-42	NM_003793	8722	Hs.11590	NM_003793	ENSG00000174080	CTSF	CATSF|CLN13	cathepsin F	protein-coding
chip_Flag_4_vs_chip_merged_inputs_macs2_peak_32600	chr7	101856807	101857330	+	1092	NA	intron (NM_181552, intron 1 of 23)	intron (NM_181552, intron 1 of 23)	39466	NM_181552	1523	Hs.191482	NM_001913	ENSG00000257923	CUX1	CASP|CDP|CDP/Cut|CDP1|COY1|CUTL1|CUX|Clox|Cux/CDP|GOLIM6|Nbla10317|p100|p110|p200|p75	cut like homeobox 1	protein-coding
chip_Flag_4_vs_chip_merged_inputs_macs2_peak_13773	chr16	85416216	85416739	+	1088	NA	Intergenic	Intergenic	-110152	NR_049816	100847022		NR_049816	ENSG00000266307	MIR5093	-	microRNA 5093	ncRNA
chip_Flag_4_vs_chip_merged_inputs_macs2_peak_36599	chr9	137200382	137201241	+	1087	NA	promoter-TSS (NM_001128228)	promoter-TSS (NM_001128228)	-100	NM_001128228	286262	Hs.323445	NM_173691	ENSG00000176058	TPRN	C9orf75|DFNB79	taperin	protein-coding
chip_Flag_4_vs_chip_merged_inputs_macs2_peak_4838	chr10	49679310	49679933	+	1087	NA	promoter-TSS (NM_001042427)	promoter-TSS (NM_001042427)	-17	NM_001042427	282966	Hs.131287	NM_182554	ENSG00000178645	C10orf53	-	chromosome 10 open reading frame 53	protein-coding
chip_Flag_4_vs_chip_merged_inputs_macs2_peak_37279	chrX	101622848	101623363	+	1085	NA	promoter-TSS (NM_016607)	promoter-TSS (NM_016607)	-25	NM_177947	51566	Hs.592225	NM_016607	ENSG00000102401	ARMCX3	ALEX3|GASP6|dJ545K15.2	armadillo repeat containing, X-linked 3	protein-coding
chip_Flag_4_vs_chip_merged_inputs_macs2_peak_2507	chr1	89820672	89821375	+	1085	NA	promoter-TSS (NM_001134479)	promoter-TSS (NM_001134479)	9	NM_001134479	55144	Hs.482087	NM_018103	ENSG00000171492	LRRC8D	LRRC5	leucine rich repeat containing 8 family member D	protein-coding
chip_Flag_4_vs_chip_merged_inputs_macs2_peak_7165	chr11	69010868	69011433	+	1085	NA	intron (NM_001098515, intron 1 of 2)	(CGCC)n|Simple_repeat|Simple_repeat	-1204	NR_120541	101928200	Hs.703759	NR_120541	ENSG00000256508	MRGPRF-AS1	-	MRGPRF antisense RNA 1	ncRNA
chip_Flag_4_vs_chip_merged_inputs_macs2_peak_9749	chr13	114065076	114065588	+	1085	NA	intron (NM_001320821, intron 2 of 25)	intron (NM_001320821, intron 2 of 25)	12647	NM_001320822	22821	Hs.593075	NM_007368	ENSG00000185989	RASA3	GAP1IP4BP|GAPIII	RAS p21 protein activator 3	protein-coding
chip_Flag_4_vs_chip_merged_inputs_macs2_peak_26785	chr3	197541802	197542297	+	1083	NA	intron (NM_203315, intron 2 of 6)	MLT1J|LTR|ERVL-MaLR	13938	NM_203314	622	Hs.274539	NM_004051	ENSG00000161267	BDH1	BDH|SDR9C1	3-hydroxybutyrate dehydrogenase 1	protein-coding
chip_Flag_4_vs_chip_merged_inputs_macs2_peak_11175	chr15	72272319	72272991	+	1077	NA	promoter-TSS (NM_001323515)	promoter-TSS (NM_001323515)	-80	NM_001323516	56965	Hs.270244	NM_020213	ENSG00000137817	PARP6	ARTD17|PARP-6-B1|PARP-6-C|pART17	poly(ADP-ribose) polymerase family member 6	protein-coding
chip_Flag_4_vs_chip_merged_inputs_macs2_peak_30386	chr6	42050004	42050828	+	1077	NA	promoter-TSS (NM_138572)	promoter-TSS (NM_138572)	-97	NM_138572	129685	Hs.520122	NM_138572	ENSG00000137413	TAF8	II|TAF|TAFII-43|TAFII43|TBN	TATA-box binding protein associated factor 8	protein-coding
chip_Flag_4_vs_chip_merged_inputs_macs2_peak_33131	chr7	148940620	148941354	+	1074	NA	promoter-TSS (NR_001571)	promoter-TSS (NR_001571)	-501	NR_001571	6090		NR_001571		RNY5	Y5	RNA, Ro-associated Y5	ncRNA
chip_Flag_4_vs_chip_merged_inputs_macs2_peak_18019	chr19	17579756	17580256	+	1074	NA	intron (NM_024656, intron 10 of 11)	intron (NM_024656, intron 10 of 11)	24412	NM_024656	79709	Hs.418795	NM_024656	ENSG00000130309	COLGALT1	GLT25D1	collagen beta(1-O)galactosyltransferase 1	protein-coding
chip_Flag_4_vs_chip_merged_inputs_macs2_peak_21100	chr2	169164259	169164736	+	1073	NA	intron (NM_004525, intron 62 of 78)	MLT1J1|LTR|ERVL-MaLR	83390	NM_001142271	10170	Hs.179608	NM_005771	ENSG00000073737	DHRS9	3-alpha-HSD|3ALPHA-HSD|RDH-E2|RDH-TBE|RDH15|RDHL|RDHTBE|RETSDR8|SDR9C4	dehydrogenase/reductase 9	protein-coding
chip_Flag_4_vs_chip_merged_inputs_macs2_peak_16687	chr18	59139619	59140133	+	1070	NA	promoter-TSS (NM_001307941)	promoter-TSS (NM_001307941)	19	NM_033280	90701	Hs.45107	NM_033280	ENSG00000166562	SEC11C	SEC11L3|SPC21|SPCS4C	SEC11 homolog C, signal peptidase complex subunit	protein-coding
chip_Flag_4_vs_chip_merged_inputs_macs2_peak_15373	chr17	55238141	55238753	+	1070	NA	Intergenic	CpG	-26513	NM_002126	3131	Hs.196952	NM_002126	ENSG00000108924	HLF	-	HLF, PAR bZIP transcription factor	protein-coding
chip_Flag_4_vs_chip_merged_inputs_macs2_peak_26168	chr3	126356985	126357733	+	1070	NA	promoter-TSS (NM_014079)	promoter-TSS (NM_014079)	34	NM_014079	28999	Hs.272215	NM_014079	ENSG00000163884	KLF15	KKLF	Kruppel like factor 15	protein-coding
chip_Flag_4_vs_chip_merged_inputs_macs2_peak_37505	chrX	153928353	153928744	+	1070	NA	Intergenic	(CCGGCTG)n|Simple_repeat|Simple_repeat	-2288	NM_001164741	393	Hs.701324	NM_001666	ENSG00000089820	ARHGAP4	C1|RGC1|RhoGAP4|SrGAP4|p115	Rho GTPase activating protein 4	protein-coding
chip_Flag_4_vs_chip_merged_inputs_macs2_peak_13500	chr16	74368057	74368532	+	1069	NA	promoter-TSS (NR_026950)	promoter-TSS (NR_026950)	-39	NR_026950	283922	Hs.558726	NR_026950	ENSG00000214331	LOC283922	-	pyruvate dehydrogenase phosphatase regulatory subunit pseudogene	pseudo
chip_Flag_4_vs_chip_merged_inputs_macs2_peak_4633	chr10	32980465	32980921	+	1068	NA	Intergenic	CpG	-22328	NM_002211	3688	Hs.643813	NM_002211	ENSG00000150093	ITGB1	CD29|FNRB|GPIIA|MDF2|MSK12|VLA-BETA|VLAB	integrin subunit beta 1	protein-coding
chip_Flag_4_vs_chip_merged_inputs_macs2_peak_30104	chr6	33711199	33711850	+	1066	NA	intron (NM_032340, intron 1 of 3)	CpG	227	NM_032340	84300	Hs.732448	NM_032340	ENSG00000137288	UQCC2	C6orf125|Cbp6|M19|MNF1|bA6B20.2	ubiquinol-cytochrome c reductase complex assembly factor 2	protein-coding
chip_Flag_4_vs_chip_merged_inputs_macs2_peak_28457	chr5	69332587	69333055	+	1065	NA	promoter-TSS (NM_176816)	promoter-TSS (NM_176816)	-28	NM_001297696	202243	Hs.654850	NM_176816	ENSG00000183323	CCDC125	KENAE	coiled-coil domain containing 125	protein-coding
chip_Flag_4_vs_chip_merged_inputs_macs2_peak_14911	chr17	40108074	40108682	+	1064	NA	Intergenic	Intergenic	-7653	NM_021724	9572	Hs.724	NM_021724	ENSG00000126368	NR1D1	EAR1|THRA1|THRAL|ear-1|hRev	nuclear receptor subfamily 1 group D member 1	protein-coding
chip_Flag_4_vs_chip_merged_inputs_macs2_peak_14764	chr17	35119387	35119959	+	1063	NA	non-coding (NR_037712, exon 1 of 8)	non-coding (NR_037712, exon 1 of 8)	196	NM_133629	5892	Hs.631757	NM_002878	ENSG00000185379	RAD51D	BROVCA4|R51H3|RAD51L3|TRAD	RAD51 paralog D	protein-coding
chip_Flag_4_vs_chip_merged_inputs_macs2_peak_36429	chr9	136245320	136246228	+	1060	NA	promoter-TSS (NM_181701)	promoter-TSS (NM_181701)	67	NM_181701	169714	Hs.144073	NM_181701	ENSG00000165661	QSOX2	QSCN6L1|SOXN	quiescin sulfhydryl oxidase 2	protein-coding
chip_Flag_4_vs_chip_merged_inputs_macs2_peak_31328	chr7	726154	726942	+	1058	NA	promoter-TSS (NM_017802)	promoter-TSS (NM_017802)	-153	NR_075098	54919	Hs.535896	NM_017802	ENSG00000164818	DNAAF5	CILD18|HEATR2	dynein axonemal assembly factor 5	protein-coding
chip_Flag_4_vs_chip_merged_inputs_macs2_peak_13942	chr16	88410101	88411152	+	1058	NA	Intergenic	Intergenic	-16845	NM_001127464	84627	Hs.54925	NM_001127464	ENSG00000225614	ZNF469	BCS|BCS1	zinc finger protein 469	protein-coding
chip_Flag_4_vs_chip_merged_inputs_macs2_peak_24386	chr22	22357188	22357665	+	1055	NA	Intergenic	Intergenic	59328	NR_027293	96610	Hs.449601	NM_080926	ENSG00000236850	BMS1P20	IGL|IGLV|IGLV1	BMS1, ribosome biogenesis factor pseudogene 20	pseudo
chip_Flag_4_vs_chip_merged_inputs_macs2_peak_29348	chr5	177311890	177312479	+	1054	NA	5' UTR (NM_001142935, exon 1 of 6)	5' UTR (NM_001142935, exon 1 of 6)	107	NM_001142935	83463	Hs.743332	NM_031300	ENSG00000213347	MXD3	BHLHC13|MAD3|MYX	MAX dimerization protein 3	protein-coding
chip_Flag_4_vs_chip_merged_inputs_macs2_peak_20280	chr2	70976810	70977326	+	1054	NA	Intergenic	LTR13|LTR|ERVK	-1377	NM_001115116	79998	Hs.512744	NM_024933	ENSG00000144031	ANKRD53	-	ankyrin repeat domain 53	protein-coding
chip_Flag_4_vs_chip_merged_inputs_macs2_peak_365	chr1	2545655	2546573	+	1053	NA	Intergenic	Intergenic	-10251	NM_001297605	8764	Hs.512898	NM_003820	ENSG00000157873	TNFRSF14	ATAR|CD270|HVEA|HVEM|LIGHTR|TR2	TNF receptor superfamily member 14	protein-coding
chip_Flag_4_vs_chip_merged_inputs_macs2_peak_24823	chr22	38181633	38182121	+	1049	NA	promoter-TSS (NM_001004426)	promoter-TSS (NM_001004426)	-48	NM_001199562	8398	Hs.170479	NM_003560	ENSG00000184381	PLA2G6	CaI-PLA2|GVI|INAD1|IPLA2-VIA|NBIA2|NBIA2A|NBIA2B|PARK14|PLA2|PNPLA9|iPLA2|iPLA2beta	phospholipase A2 group VI	protein-coding
chip_Flag_4_vs_chip_merged_inputs_macs2_peak_3608	chr1	203861355	203861950	+	1049	NA	promoter-TSS (NM_001304464)	promoter-TSS (NM_001304464)	67	NM_001304464	6635	Hs.334612	NM_003094	ENSG00000182004	SNRPE	HYPT11|SME|Sm-E|snRNP-E	small nuclear ribonucleoprotein polypeptide E	protein-coding
chip_Flag_4_vs_chip_merged_inputs_macs2_peak_34020	chr8	43280825	43281174	+	1046	NA	Intergenic	Intergenic	-11443	NM_001005365	340441	Hs.531579	NM_001002920		POTEA	A26A1|CT104.3|POTE-8|POTE8	POTE ankyrin domain family member A	protein-coding
chip_Flag_4_vs_chip_merged_inputs_macs2_peak_8301	chr12	53492880	53493379	+	1044	NA	intron (NM_006301, intron 1 of 14)	CpG	6531	NM_006301	7786	Hs.713539	NM_006301	ENSG00000139625	MAP3K12	DLK|MEKK12|MUK|ZPK|ZPKP1	mitogen-activated protein kinase kinase kinase 12	protein-coding
chip_Flag_4_vs_chip_merged_inputs_macs2_peak_25906	chr3	50590412	50590956	+	1040	NA	Intergenic	Intergenic	-19657	NM_001171741	51161	Hs.517860	NM_016210	ENSG00000088543	C3orf18	G20	chromosome 3 open reading frame 18	protein-coding
chip_Flag_4_vs_chip_merged_inputs_macs2_peak_28734	chr5	132293532	132294691	+	1040	NA	promoter-TSS (NM_003059)	promoter-TSS (NM_003059)	-341	NM_003059	6583	Hs.310591	NM_003059	ENSG00000197208	SLC22A4	DFNB60|OCTN1	solute carrier family 22 member 4	protein-coding
chip_Flag_4_vs_chip_merged_inputs_macs2_peak_534	chr1	5917581	5918026	+	1039	NA	intron (NR_111987, intron 11 of 32)	MLT1I|LTR|ERVL-MaLR	-55062	NR_039838	100616421		NR_039838	ENSG00000264101	MIR4689	mir-4689	microRNA 4689	ncRNA
chip_Flag_4_vs_chip_merged_inputs_macs2_peak_9507	chr13	42040152	42040708	+	1039	NA	intron (NM_001204504, intron 1 of 29)	CpG	394	NM_001204504	160851	Hs.630380	NM_152910	ENSG00000102780	DGKH	DGKeta	diacylglycerol kinase eta	protein-coding
chip_Flag_4_vs_chip_merged_inputs_macs2_peak_37522	chrX	154284358	154285037	+	1039	NA	intron (NM_001205201, intron 3 of 4)	MER73|LTR|ERVL	10404	NM_001586	1527	Hs.672606	NM_001586	ENSG00000278057	TEX28	CXorf2|MRX99|TEX28P1|TEX28P2|fTEX	testis expressed 28	protein-coding
chip_Flag_4_vs_chip_merged_inputs_macs2_peak_24777	chr22	37161330	37161897	+	1039	NA	intron (NM_001346222, intron 1 of 9)	intron (NM_001346222, intron 1 of 9)	-11623	NM_000878	3560	Hs.474787	NM_000878	ENSG00000100385	IL2RB	CD122|IL15RB|P70-75	interleukin 2 receptor subunit beta	protein-coding
chip_Flag_4_vs_chip_merged_inputs_macs2_peak_35254	chr9	87974339	87974990	+	1039	NA	5' UTR (NM_001039803, exon 1 of 8)	5' UTR (NM_001039803, exon 1 of 8)	116	NM_001039803	23552	Hs.522274	NM_012119	ENSG00000156345	CDK20	CCRK|CDCH|P42|PNQALRE	cyclin dependent kinase 20	protein-coding
chip_Flag_4_vs_chip_merged_inputs_macs2_peak_26632	chr3	187745349	187745984	+	1039	NA	promoter-TSS (NM_001706)	promoter-TSS (NM_001706)	59	NM_001706	604	Hs.478588	NM_001706	ENSG00000113916	BCL6	BCL5|BCL6A|LAZ3|ZBTB27|ZNF51	B-cell CLL/lymphoma 6	protein-coding
chip_Flag_4_vs_chip_merged_inputs_macs2_peak_9477	chr13	32315257	32315760	+	1039	NA	promoter-TSS (NM_000059)	promoter-TSS (NM_000059)	28	NM_000059	675	Hs.34012	NM_000059	ENSG00000139618	BRCA2	BRCC2|BROVCA2|FACD|FAD|FAD1|FANCD|FANCD1|GLM3|PNCA2|XRCC11	BRCA2, DNA repair associated	protein-coding
chip_Flag_4_vs_chip_merged_inputs_macs2_peak_25933	chr3	52057088	52057591	+	1035	NA	promoter-TSS (NM_001947)	promoter-TSS (NM_001947)	-894	NM_001947	1849	Hs.591664	NM_001947	ENSG00000164086	DUSP7	MKPX|PYST2	dual specificity phosphatase 7	protein-coding
chip_Flag_4_vs_chip_merged_inputs_macs2_peak_28434	chr5	66144273	66144945	+	1034	NA	promoter-TSS (NM_139168)	promoter-TSS (NM_139168)	-226	NM_139168	140890	Hs.49367	NM_139168	ENSG00000153914	SREK1	SFRS12|SRrp508|SRrp86	splicing regulatory glutamic acid and lysine rich protein 1	protein-coding
chip_Flag_4_vs_chip_merged_inputs_macs2_peak_36661	chr9	137534867	137535247	+	1034	NA	intron (NM_152286, intron 7 of 33)	MER58B|DNA|hAT-Charlie	15512	NM_152286	375775	Hs.294147	NM_152286	ENSG00000130653	PNPLA7	C9orf111|NTE-R1|NTEL1	patatin like phospholipase domain containing 7	protein-coding
chip_Flag_4_vs_chip_merged_inputs_macs2_peak_19361	chr19	55179967	55180383	+	1032	NA	promoter-TSS (NM_001297774)	promoter-TSS (NM_001297774)	177	NM_003180	6861	Hs.631566	NM_003180	ENSG00000129990	SYT5	-	synaptotagmin 5	protein-coding
chip_Flag_4_vs_chip_merged_inputs_macs2_peak_18533	chr19	38851683	38852387	+	1030	NA	intron (NM_001005335, intron 1 of 12)	CpG-14439	304	NM_001005335	3191	Hs.644906	NM_001533	ENSG00000104824	HNRNPL	HNRPL|P/OKcl.14|hnRNP-L	heterogeneous nuclear ribonucleoprotein L	protein-coding
chip_Flag_4_vs_chip_merged_inputs_macs2_peak_1882	chr1	37595597	37596158	+	1030	NA	5' UTR (NM_001323623, exon 1 of 17)	5' UTR (NM_001323623, exon 1 of 17)	108	NM_001323624	29889	Hs.75528	NM_013285	ENSG00000134697	GNL2	HUMAUANTIG|NGP1|Ngp-1|Nog2|Nug2	G protein nucleolar 2	protein-coding
chip_Flag_4_vs_chip_merged_inputs_macs2_peak_25460	chr3	14537957	14538506	+	1025	NA	intron (NM_001080423, intron 1 of 23)	intron (NM_001080423, intron 1 of 23)	2112	NM_001080423	80852	Hs.517819	NM_001080423	ENSG00000144596	GRIP2	-	glutamate receptor interacting protein 2	protein-coding
chip_Flag_4_vs_chip_merged_inputs_macs2_peak_12408	chr16	9052999	9053564	+	1025	NA	Intergenic	MLT1J2|LTR|ERVL-MaLR	-38399	NM_014117	29035	Hs.221497	NM_014117	ENSG00000182831	C16orf72	PRO0149	chromosome 16 open reading frame 72	protein-coding
chip_Flag_4_vs_chip_merged_inputs_macs2_peak_16679	chr18	56638570	56639036	+	1024	NA	promoter-TSS (NM_004786)	promoter-TSS (NM_004786)	-114	NM_004786	9352	Hs.114412	NM_004786	ENSG00000091164	TXNL1	HEL-S-114|TRP32|TXL-1|TXNL|Txl	thioredoxin like 1	protein-coding
chip_Flag_4_vs_chip_merged_inputs_macs2_peak_17039	chr19	1856702	1857503	+	1022	NA	intron (NM_031918, intron 1 of 1)	CpG	6463	NM_031918	83855	Hs.136280	NM_031918	ENSG00000129911	KLF16	BTEB4|DRRF|NSLP2	Kruppel like factor 16	protein-coding
chip_Flag_4_vs_chip_merged_inputs_macs2_peak_17135	chr19	2977114	2977656	+	1021	NA	promoter-TSS (NM_024760)	promoter-TSS (NM_024760)	-148	NR_138612	79816	Hs.334507	NM_024760	ENSG00000104953	TLE6	GRG6|PREMBL	transducin like enhancer of split 6	protein-coding
chip_Flag_4_vs_chip_merged_inputs_macs2_peak_1808	chr1	35718573	35719111	+	1020	NA	5' UTR (NM_152374, exon 1 of 2)	5' UTR (NM_152374, exon 1 of 2)	347	NM_152374	127703	Hs.112023	NM_152374	ENSG00000142686	C1orf216	-	chromosome 1 open reading frame 216	protein-coding
chip_Flag_4_vs_chip_merged_inputs_macs2_peak_11211	chr15	74099934	74100501	+	1020	NA	Intergenic	CpG	-17667	NM_001038640	342096	Hs.546408	NM_001038640	ENSG00000159289	GOLGA6A	GLP|GOLGA6	golgin A6 family member A	protein-coding
chip_Flag_4_vs_chip_merged_inputs_macs2_peak_28554	chr5	79235850	79236349	+	1016	NA	promoter-TSS (NM_152405)	promoter-TSS (NM_152405)	-3	NM_152405	133746	Hs.482605	NM_152405	ENSG00000152409	JMY	WHAMM2|WHDC1L3	junction mediating and regulatory protein, p53 cofactor	protein-coding
chip_Flag_4_vs_chip_merged_inputs_macs2_peak_34185	chr8	81841832	81842345	+	1016	NA	intron (NM_022133, intron 1 of 8)	CpG	198	NM_152836	64089	Hs.492121	NM_022133	ENSG00000104497	SNX16	-	sorting nexin 16	protein-coding
chip_Flag_4_vs_chip_merged_inputs_macs2_peak_20409	chr2	85888652	85889311	+	1013	NA	promoter-TSS (NR_110569)	promoter-TSS (NR_110569)	53	NM_003896	8869	Hs.415117	NM_003896	ENSG00000115525	ST3GAL5	SATI|SIAT9|SIATGM3S|SPDRS|ST3GalV	ST3 beta-galactoside alpha-2,3-sialyltransferase 5	protein-coding
chip_Flag_4_vs_chip_merged_inputs_macs2_peak_8386	chr12	56468328	56468750	+	1012	NA	promoter-TSS (NM_207344)	promoter-TSS (NM_207344)	22	NM_207344	283377	Hs.128676	NM_207344	ENSG00000176422	SPRYD4	-	SPRY domain containing 4	protein-coding
chip_Flag_4_vs_chip_merged_inputs_macs2_peak_28220	chr5	10484942	10485487	+	1012	NA	Intergenic	MLT1O|LTR|ERVL-MaLR	7177	NR_106747	102465138		NR_106747	ENSG00000277073	MIR6131	hsa-mir-6131	microRNA 6131	ncRNA
chip_Flag_4_vs_chip_merged_inputs_macs2_peak_20394	chr2	85437304	85437960	+	1012	NA	TTS (NM_201594)	TTS (NM_201594)	18701	NM_201594	284948	Hs.209542	NM_198482	ENSG00000152292	SH2D6	-	SH2 domain containing 6	protein-coding
chip_Flag_4_vs_chip_merged_inputs_macs2_peak_34723	chr8	143202195	143202624	+	1012	NA	Intergenic	Intergenic	-10784	NM_001301772	338328	Hs.426410	NM_178172	ENSG00000277494	GPIHBP1	GPI-HBP1|HYPL1D	glycosylphosphatidylinositol anchored high density lipoprotein binding protein 1	protein-coding
chip_Flag_4_vs_chip_merged_inputs_macs2_peak_1647	chr1	30854052	30854573	+	1012	NA	Intergenic	MLT1J|LTR|ERVL-MaLR	54321	NM_014654	9672	Hs.158287	NM_014654	ENSG00000162512	SDC3	SDCN|SYND3	syndecan 3	protein-coding
chip_Flag_4_vs_chip_merged_inputs_macs2_peak_15459	chr17	59331630	59332344	+	1011	NA	intron (NM_001005404, intron 1 of 4)	CpG	295	NM_001005404	388403	Hs.463613	NM_001005404	ENSG00000175155	YPEL2	FKSG4	yippee like 2	protein-coding
chip_Flag_4_vs_chip_merged_inputs_macs2_peak_1409	chr1	25875304	25876047	+	1011	NA	Intergenic	CpG	-4422	NM_178422	164091	Hs.523652	NM_178422	ENSG00000182749	PAQR7	MPRA|PGLP|mSR	progestin and adipoQ receptor family member 7	protein-coding
chip_Flag_4_vs_chip_merged_inputs_macs2_peak_15481	chr17	60677250	60677766	+	1007	NA	promoter-TSS (NM_001330413)	promoter-TSS (NM_001330413)	-267	NM_001330414	54828	Hs.655028	NM_017679	ENSG00000141376	BCAS3	GAOB1|MAAB	BCAS3, microtubule associated cell migration factor	protein-coding
chip_Flag_4_vs_chip_merged_inputs_macs2_peak_10848	chr15	43693187	43694207	+	1007	NA	promoter-TSS (NM_001321929)	promoter-TSS (NM_001321929)	6	NM_001321926	548596	Hs.654988	NM_001015001	ENSG00000223572	CKMT1A	CKMT1|U-MtCK|mia-CK	creatine kinase, mitochondrial 1A	protein-coding
chip_Flag_4_vs_chip_merged_inputs_macs2_peak_22168	chr20	41692656	41693114	+	1007	NA	Intergenic	CpG	-74391	NM_032221	84181	Hs.740645	NM_032221	ENSG00000124177	CHD6	CHD-6|CHD5|RIGB	chromodomain helicase DNA binding protein 6	protein-coding
chip_Flag_4_vs_chip_merged_inputs_macs2_peak_10219	chr14	93332961	93333332	+	1006	NA	promoter-TSS (NM_001002860)	promoter-TSS (NM_001002860)	-54	NM_018167	55727	Hs.525549	NM_018167	ENSG00000011114	BTBD7	FUP1	BTB domain containing 7	protein-coding
chip_Flag_4_vs_chip_merged_inputs_macs2_peak_35559	chr9	113150707	113151235	+	1006	NA	promoter-TSS (NM_001860)	promoter-TSS (NM_001860)	13	NM_001860	1318	Hs.24030	NM_001860	ENSG00000136867	SLC31A2	COPT2|CTR2|hCTR2	solute carrier family 31 member 2	protein-coding
chip_Flag_4_vs_chip_merged_inputs_macs2_peak_33295	chr7	152025337	152026138	+	1001	NA	promoter-TSS (NM_001304514)	promoter-TSS (NM_001304514)	63	NM_001304514	63917	Hs.647109	NM_022087	ENSG00000178234	GALNT11	GALNAC-T11|GALNACT11	polypeptide N-acetylgalactosaminyltransferase 11	protein-coding
chip_Flag_4_vs_chip_merged_inputs_macs2_peak_26303	chr3	138935988	138936587	+	1000	NA	non-coding (NR_121649, exon 3 of 3)	non-coding (NR_121649, exon 3 of 3)	7733	NR_121649	103344930	Hs.195033	NR_121649	ENSG00000244578	LINC01391	-	long intergenic non-protein coding RNA 1391	ncRNA
chip_Flag_4_vs_chip_merged_inputs_macs2_peak_4761	chr10	46635415	46635956	+	998	NA	intron (NR_027632, intron 2 of 6)	CpG	16291	NR_027632	414241	Hs.594331	NM_001098846	ENSG00000165874	FAM35BP	FAM35B|FAM35EP|bA38L15.1	family with sequence similarity 35, member A pseudogene	pseudo
chip_Flag_4_vs_chip_merged_inputs_macs2_peak_32546	chr7	101138346	101138899	+	997	NA	3' UTR (NM_000602, exon 9 of 9)	3' UTR (NM_000602, exon 9 of 9)	11533	NM_000602	5054	Hs.414795	NM_000602	ENSG00000106366	SERPINE1	PAI|PAI-1|PAI1|PLANH1	serpin family E member 1	protein-coding
chip_Flag_4_vs_chip_merged_inputs_macs2_peak_24909	chr22	41197313	41197835	+	994	NA	promoter-TSS (NR_110514)	promoter-TSS (NR_110514)	-73	NR_110514	101927279	Hs.517517	NR_110514		EP300-AS1	-	EP300 antisense RNA 1	ncRNA
chip_Flag_4_vs_chip_merged_inputs_macs2_peak_24943	chr22	41946893	41947424	+	994	NA	promoter-TSS (NM_001304370)	promoter-TSS (NM_001304370)	6	NM_001304371	79019	Hs.208912	NM_024053	ENSG00000100162	CENPM	C22orf18|CENP-M|PANE1	centromere protein M	protein-coding
chip_Flag_4_vs_chip_merged_inputs_macs2_peak_14736	chr17	32349842	32350320	+	994	NA	promoter-TSS (NR_030362)	promoter-TSS (NR_030362)	-28	NR_030362	693217		NR_030362	ENSG00000010244	MIR632	MIRN632|hsa-mir-632	microRNA 632	ncRNA
chip_Flag_4_vs_chip_merged_inputs_macs2_peak_10739	chr15	39920716	39921277	+	994	NA	promoter-TSS (NM_001271854)	promoter-TSS (NM_001271854)	-104	NM_007223	11245	Hs.37196	NM_007223	ENSG00000166073	GPR176	HB-954	G protein-coupled receptor 176	protein-coding
chip_Flag_4_vs_chip_merged_inputs_macs2_peak_30080	chr6	33297407	33297999	+	994	NA	intron (NM_001243738, intron 1 of 16).5	intron (NM_001243738, intron 1 of 16).5	1685	NM_001243738	5863	Hs.509622	NM_004761	ENSG00000237441	RGL2	HKE1.5|KE1.5|RAB2L	ral guanine nucleotide dissociation stimulator like 2	protein-coding
chip_Flag_4_vs_chip_merged_inputs_macs2_peak_20377	chr2	81481507	81481955	+	994	NA	Intergenic	LTR2752|LTR|ERV1	-14785	NR_110161	100507201	Hs.98589	NR_110161		LINC01815	-	long intergenic non-protein coding RNA 1815	ncRNA
chip_Flag_4_vs_chip_merged_inputs_macs2_peak_9427	chr13	21297909	21298423	+	993	NA	promoter-TSS (NR_038939)	promoter-TSS (NR_038939)	41	NR_038939	650794	Hs.147563	NR_038939		MIPEPP3	-	mitochondrial intermediate peptidase pseudogene 3	pseudo
chip_Flag_4_vs_chip_merged_inputs_macs2_peak_31860	chr7	42911542	42912351	+	993	NA	exon (NM_001099858, exon 1 of 2)	exon (NM_001099858, exon 1 of 2)	144	NM_024054	79020	Hs.698120	NM_024054	ENSG00000136197	C7orf25	-	chromosome 7 open reading frame 25	protein-coding
chip_Flag_4_vs_chip_merged_inputs_macs2_peak_17882	chr19	15125267	15126035	+	985	NA	intron (NM_006844, intron 1 of 15)	CpG	148	NM_006844	10994	Hs.78880	NM_006844	ENSG00000105135	ILVBL	209L8|AHAS|HACL1L|ILV2H	ilvB acetolactate synthase like	protein-coding
chip_Flag_4_vs_chip_merged_inputs_macs2_peak_35722	chr9	125410193	125410606	+	983	NA	Intergenic	MLT1K|LTR|ERVL-MaLR	111509	NM_001282681	26130	Hs.42376	NM_015635	ENSG00000165219	GAPVD1	GAPEX5|GAPex-5|RAP6	GTPase activating protein and VPS9 domains 1	protein-coding
chip_Flag_4_vs_chip_merged_inputs_macs2_peak_13017	chr16	30893935	30894626	+	980	NA	promoter-TSS (NM_004765)	promoter-TSS (NM_004765)	22	NM_004765	9274	Hs.658547	NM_004765	ENSG00000099385	BCL7C	-	BCL tumor suppressor 7C	protein-coding
chip_Flag_4_vs_chip_merged_inputs_macs2_peak_12758	chr16	22670462	22671007	+	980	NA	Intergenic	MLT1K|LTR|ERVL-MaLR	125036	NR_003676	653786	Hs.564945	NR_003676	ENSG00000257838	LOC653786	-	otoancorin pseudogene	pseudo
chip_Flag_4_vs_chip_merged_inputs_macs2_peak_16845	chr19	796872	798353	+	980	NA	intron (NM_031991, intron 1 of 13)	CpG	220	NM_002819	5725	Hs.172550	NM_002819	ENSG00000011304	PTBP1	HNRNP-I|HNRNPI|HNRPI|PTB|PTB-1|PTB-T|PTB2|PTB3|PTB4|pPTB	polypyrimidine tract binding protein 1	protein-coding
chip_Flag_4_vs_chip_merged_inputs_macs2_peak_21067	chr2	159286156	159286906	+	980	NA	promoter-TSS (NM_152528)	promoter-TSS (NM_152528)	21	NM_152528	151525	Hs.20848	NM_152528	ENSG00000196151	WDSUB1	UBOX6|WDSAM1	WD repeat, sterile alpha motif and U-box domain containing 1	protein-coding
chip_Flag_4_vs_chip_merged_inputs_macs2_peak_14447	chr17	14308960	14309579	+	979	NA	intron (NR_130138, intron 1 of 2)	CpG	5529	NR_026880	84815	Hs.597458	NM_032729	ENSG00000266709	MGC12916	-	uncharacterized protein MGC12916	ncRNA
chip_Flag_4_vs_chip_merged_inputs_macs2_peak_36233	chr9	133460123	133460958	+	978	NA	intron (NM_001135775, intron 1 of 3)	intron (NM_001135775, intron 1 of 3)	575	NM_001135775	11094	Hs.62003	NM_017586	ENSG00000160325	CACFD1	C9orf7|D9S2135|FLOWER	calcium channel flower domain containing 1	protein-coding
chip_Flag_4_vs_chip_merged_inputs_macs2_peak_8654	chr12	103965578	103966217	+	978	NA	promoter-TSS (NM_003211)	promoter-TSS (NM_003211)	82	NM_003211	6996	Hs.584809	NM_003211	ENSG00000139372	TDG	hTDG	thymine DNA glycosylase	protein-coding
chip_Flag_4_vs_chip_merged_inputs_macs2_peak_34310	chr8	101153664	101154113	+	978	NA	Intergenic	MLT1J|LTR|ERVL-MaLR	51844	NM_001042510	51123	Hs.374485	NM_016096	ENSG00000120963	ZNF706	HSPC038|PNAS-106|PNAS-113	zinc finger protein 706	protein-coding
chip_Flag_4_vs_chip_merged_inputs_macs2_peak_18560	chr19	39258301	39258769	+	977	NA	Intergenic	LTR13A|LTR|ERVK	-9679	NR_074079	101180976	Hs.745579	NM_001276254	ENSG00000272395	IFNL4	IFNAN	interferon lambda 4 (gene/pseudogene)	protein-coding
chip_Flag_4_vs_chip_merged_inputs_macs2_peak_250	chr1	1978772	1980056	+	977	NA	intron (NM_001304360, intron 6 of 38)	CpG	24423	NM_001304360	85452	Hs.232092	NM_001003808	ENSG00000142609	CFAP74	C1orf222|KIAA1751	cilia and flagella associated protein 74	protein-coding
chip_Flag_4_vs_chip_merged_inputs_macs2_peak_24372	chr22	22168479	22168969	+	976	NA	Intergenic	Intergenic	-76056	NM_007128	7441	Hs.247979	NM_007128	ENSG00000169575	VPREB1	CD179a|IGI|IGVPB|VPREB	pre-B lymphocyte 1	protein-coding
chip_Flag_4_vs_chip_merged_inputs_macs2_peak_26530	chr3	183099226	183099893	+	975	NA	promoter-TSS (NR_120639)	promoter-TSS (NR_120639)	28	NM_020166	56922	Hs.47649	NM_020166	ENSG00000078070	MCCC1	MCC-B|MCCA	methylcrotonoyl-CoA carboxylase 1	protein-coding
chip_Flag_4_vs_chip_merged_inputs_macs2_peak_4086	chr1	229625836	229626827	+	975	NA	promoter-TSS (NM_014409)	promoter-TSS (NM_014409)	115	NM_001314021	9816	Hs.533628	NM_014777	ENSG00000135763	URB2	KIAA0133|NET10|NPA2	URB2 ribosome biogenesis 2 homolog (S. cerevisiae)	protein-coding
chip_Flag_4_vs_chip_merged_inputs_macs2_peak_14856	chr17	38748305	38748764	+	974	NA	promoter-TSS (NM_007144).2	promoter-TSS (NM_007144).2	-229	NM_007144	7703	Hs.371617	NM_007144	ENSG00000277258	PCGF2	MEL-18|RNF110|ZNF144	polycomb group ring finger 2	protein-coding
chip_Flag_4_vs_chip_merged_inputs_macs2_peak_14674	chr17	29146301	29146753	+	969	NA	intron (NM_001346765, intron 2 of 42)	MLT1K|LTR|ERVL-MaLR	-6148	NM_001346768	399687	Hs.462590	NM_078471	ENSG00000196535	MYO18A	MAJN|MYSPDZ|SP-R210|SPR210	myosin XVIIIA	protein-coding
chip_Flag_4_vs_chip_merged_inputs_macs2_peak_8771	chr12	110102276	110102706	+	969	NA	Intergenic	MLT1L|LTR|ERVL-MaLR	-21844	NM_001143779	28981	Hs.528382	NM_014055	ENSG00000122970	IFT81	CDV-1|CDV-1R|CDV1|CDV1R|DV1	intraflagellar transport 81	protein-coding
chip_Flag_4_vs_chip_merged_inputs_macs2_peak_23690	chr21	46188994	46189535	+	968	NA	3' UTR (NM_001145436, exon 22 of 22)	3' UTR (NM_001145436, exon 22 of 22)	-4805	NM_001142854	84221	Hs.381214	NM_032261	ENSG00000160284	SPATC1L	C21orf56	spermatogenesis and centriole associated 1-like	protein-coding
chip_Flag_4_vs_chip_merged_inputs_macs2_peak_1564	chr1	28642962	28643368	+	968	NA	promoter-TSS (NM_001135218)	promoter-TSS (NM_001135218)	-73	NM_005644	6883	Hs.530251	NM_005644	ENSG00000120656	TAF12	TAF2J|TAFII20	TATA-box binding protein associated factor 12	protein-coding
chip_Flag_4_vs_chip_merged_inputs_macs2_peak_17234	chr19	3985078	3985783	+	967	NA	promoter-TSS (NM_001961)	promoter-TSS (NM_001961)	33	NM_001961	1938	Hs.515070	NM_001961	ENSG00000167658	EEF2	EEF-2|EF-2|EF2|SCA26	eukaryotic translation elongation factor 2	protein-coding
chip_Flag_4_vs_chip_merged_inputs_macs2_peak_17650	chr19	11261991	11262798	+	965	NA	promoter-TSS (NM_020812)	promoter-TSS (NM_020812)	98	NM_020812	57572	Hs.591002	NM_020812	ENSG00000130158	DOCK6	AOS2|ZIR1	dedicator of cytokinesis 6	protein-coding
chip_Flag_4_vs_chip_merged_inputs_macs2_peak_5802	chr11	460323	460785	+	965	NA	intron (NM_001329545, intron 2 of 10)	CpG	10274	NM_030783	81490	Hs.12851	NM_030783	ENSG00000174915	PTDSS2	PSS2	phosphatidylserine synthase 2	protein-coding
chip_Flag_4_vs_chip_merged_inputs_macs2_peak_7059	chr11	67006465	67006925	+	964	NA	Intergenic	MLT1O|LTR|ERVL-MaLR	-16024	NM_001318773	91683	Hs.287636	NM_177963	ENSG00000173227	SYT12	SYT11|sytXII	synaptotagmin 12	protein-coding
chip_Flag_4_vs_chip_merged_inputs_macs2_peak_25972	chr3	56801776	56802406	+	964	NA	promoter-TSS (NM_019555)	promoter-TSS (NM_019555)	-124	NM_019555	50650	Hs.476402	NM_019555	ENSG00000163947	ARHGEF3	GEF3|STA3|XPLN	Rho guanine nucleotide exchange factor 3	protein-coding
chip_Flag_4_vs_chip_merged_inputs_macs2_peak_26701	chr3	195443028	195443538	+	964	NA	promoter-TSS (NM_012287)	promoter-TSS (NM_012287)	-195	NM_012287	23527	Hs.593373	NM_012287	ENSG00000114331	ACAP2	CENTB2|CNT-B2	ArfGAP with coiled-coil, ankyrin repeat and PH domains 2	protein-coding
chip_Flag_4_vs_chip_merged_inputs_macs2_peak_12594	chr16	15643252	15643807	+	964	NA	promoter-TSS (NM_001184998)	promoter-TSS (NM_001184998)	235	NR_030159	619553		NR_030159	ENSG00000072864	MIR484	MIRN484|hsa-mir-484|mir-484	microRNA 484	ncRNA
chip_Flag_4_vs_chip_merged_inputs_macs2_peak_16696	chr18	62526472	62527060	+	964	NA	intron (NR_126534, intron 1 of 14)	CpG	3341	NM_017742	54877	Hs.114191	NM_017742	ENSG00000141664	ZCCHC2	C18orf49	zinc finger CCHC-type containing 2	protein-coding
chip_Flag_4_vs_chip_merged_inputs_macs2_peak_14480	chr17	17205803	17206948	+	964	NA	promoter-TSS (NM_178836)	promoter-TSS (NM_178836)	-43	NM_178836	201164	Hs.729079	NM_178836	ENSG00000179598	PLD6	ZUC	phospholipase D family member 6	protein-coding
chip_Flag_4_vs_chip_merged_inputs_macs2_peak_10877	chr15	45705499	45706007	+	964	NA	intron (NR_135680, intron 1 of 4)	MIRb|SINE|MIR	558	NR_135680	105370802	Hs.447522	NR_135680	ENSG00000259200	LOC105370802	-	uncharacterized LOC105370802	ncRNA
chip_Flag_4_vs_chip_merged_inputs_macs2_peak_17719	chr19	12791107	12793041	+	963	NA	exon (NM_002229, exon 1 of 1)	exon (NM_002229, exon 1 of 1)	578	NM_002229	3726	Hs.25292	NM_002229	ENSG00000171223	JUNB	AP-1	JunB proto-oncogene, AP-1 transcription factor subunit	protein-coding
chip_Flag_4_vs_chip_merged_inputs_macs2_peak_30319	chr6	39228961	39229703	+	959	NA	5' UTR (NM_003740, exon 1 of 5)	5' UTR (NM_003740, exon 1 of 5)	143	NM_003740	8645	Hs.444448	NM_003740	ENSG00000164626	KCNK5	K2p5.1|KCNK5b|TASK-2|TASK2	potassium two pore domain channel subfamily K member 5	protein-coding
chip_Flag_4_vs_chip_merged_inputs_macs2_peak_16659	chr18	49460254	49461090	+	954	NA	promoter-TSS (NM_017653)	promoter-TSS (NM_017653)	37	NM_017653	54808	Hs.162996	NM_017653	ENSG00000141627	DYM	DMC|SMC	dymeclin	protein-coding
chip_Flag_4_vs_chip_merged_inputs_macs2_peak_8146	chr12	48716643	48717336	+	953	NA	promoter-TSS (NM_001240)	promoter-TSS (NM_001240)	9	NM_001240	904	Hs.92308	NM_001240	ENSG00000129315	CCNT1	CCNT|CYCT1|HIVE1	cyclin T1	protein-coding
chip_Flag_4_vs_chip_merged_inputs_macs2_peak_1704	chr1	32179585	32180297	+	952	NA	intron (NM_175852, intron 1 of 10)	CpG	197	NM_175852	200081	Hs.17987	NM_175852	ENSG00000084652	TXLNA	IL14|TXLN	taxilin alpha	protein-coding
chip_Flag_4_vs_chip_merged_inputs_macs2_peak_15024	chr17	43021018	43021698	+	951	NA	intron (NM_006373, intron 1 of 5)	intron (NM_006373, intron 1 of 5)	1084	NM_006373	10493	Hs.514199	NM_006373	ENSG00000108828	VAT1	VATI	vesicle amine transport 1	protein-coding
chip_Flag_4_vs_chip_merged_inputs_macs2_peak_7123	chr11	67996627	67997131	+	950	NA	intron (NM_030930, intron 7 of 10)	intron (NM_030930, intron 7 of 10)	7246	NM_030930	81622	Hs.502989	NM_030930	ENSG00000110057	UNC93B1	IIAE1|UNC93|UNC93B|Unc-93B1	unc-93 homolog B1 (C. elegans)	protein-coding
chip_Flag_4_vs_chip_merged_inputs_macs2_peak_7189	chr11	69234823	69235203	+	950	NA	Intergenic	MLT1K|LTR|ERVL-MaLR	-59125	NM_138768	26579	Hs.523848	NM_138768	ENSG00000172927	MYEOV	OCIM	myeloma overexpressed	protein-coding
chip_Flag_4_vs_chip_merged_inputs_macs2_peak_31124	chr6	166412768	166413380	+	950	NA	intron (NM_001318937, intron 18 of 18)	intron (NM_001318937, intron 18 of 18)	-30061	NR_073093	51660	Hs.172755	NM_016098	ENSG00000060762	MPC1	BRP44L|CGI-129|MPYCD|dJ68L15.3	mitochondrial pyruvate carrier 1	protein-coding
chip_Flag_4_vs_chip_merged_inputs_macs2_peak_20337	chr2	73984541	73985417	+	950	NA	Intergenic	CpG	-1425	NM_001287491	200424	Hs.516107	NM_001287491	ENSG00000187605	TET3	hCG_40738	tet methylcytosine dioxygenase 3	protein-coding
chip_Flag_4_vs_chip_merged_inputs_macs2_peak_34978	chr9	6680795	6681865	+	949	NA	Intergenic	CpG	-35638	NM_000170	2731	Hs.584238	NM_000170	ENSG00000178445	GLDC	GCE|GCSP|HYGN1	glycine decarboxylase	protein-coding
chip_Flag_4_vs_chip_merged_inputs_macs2_peak_9801	chr14	21384071	21384493	+	949	NA	promoter-TSS (NM_007192)	promoter-TSS (NM_007192)	-16	NM_007192	11198	Hs.213724	NM_007192	ENSG00000092201	SUPT16H	CDC68|FACTP140|SPT16|SPT16/CDC68	SPT16 homolog, facilitates chromatin remodeling subunit	protein-coding
chip_Flag_4_vs_chip_merged_inputs_macs2_peak_29343	chr5	177116648	177117289	+	948	NA	Intergenic	CpG	-16111	NM_172349	64324	Hs.106861	NM_022455	ENSG00000165671	NSD1	ARA267|KMT3B|SOTOS|SOTOS1|STO	nuclear receptor binding SET domain protein 1	protein-coding
chip_Flag_4_vs_chip_merged_inputs_macs2_peak_11705	chr15	95929213	95929601	+	948	NA	Intergenic	Intergenic	-396521	NM_001145155	7026	Hs.347991	NM_021005	ENSG00000185551	NR2F2	ARP1|CHTD4|COUPTFB|COUPTFII|NF-E3|NR2F1|SVP40|TFCOUP2	nuclear receptor subfamily 2 group F member 2	protein-coding
chip_Flag_4_vs_chip_merged_inputs_macs2_peak_25360	chr3	12999346	12999741	+	946	NA	intron (NM_001134382, intron 1 of 13)	intron (NM_001134382, intron 1 of 13)	-12507	NM_001330619	9922	Hs.475506	NM_014869	ENSG00000144711	IQSEC1	ARF-GEP100|ARFGEP100|BRAG2|GEP100	IQ motif and Sec7 domain 1	protein-coding
chip_Flag_4_vs_chip_merged_inputs_macs2_peak_13307	chr16	58514989	58515997	+	943	NA	promoter-TSS (NM_001160305)	promoter-TSS (NM_001160305)	14	NM_001160305	79918	Hs.731691	NM_024860	ENSG00000103037	SETD6	-	SET domain containing 6	protein-coding
chip_Flag_4_vs_chip_merged_inputs_macs2_peak_9036	chr12	122063837	122064551	+	943	NA	intron (NR_135044, intron 1 of 3)	MLT1K|LTR|ERVL-MaLR	904	NR_135044	100506691	Hs.536336	NR_135044	ENSG00000256546	LOC100506691	-	uncharacterized LOC100506691	ncRNA
chip_Flag_4_vs_chip_merged_inputs_macs2_peak_17304	chr19	4815563	4816009	+	942	NA	TTS (NM_182919)	TTS (NM_182919)	15956	NM_182919	148022	Hs.29344	NM_014261	ENSG00000127666	TICAM1	IIAE6|MyD88-3|PRVTIRB|TICAM-1|TRIF	toll like receptor adaptor molecule 1	protein-coding
chip_Flag_4_vs_chip_merged_inputs_macs2_peak_3124	chr1	155241114	155241485	+	942	NA	promoter-TSS (NM_001171812)	promoter-TSS (NM_001171812)	-21	NM_000157	2629	Hs.282997	NM_000157	ENSG00000177628	GBA	GBA1|GCB|GLUC	glucosylceramidase beta	protein-coding
chip_Flag_4_vs_chip_merged_inputs_macs2_peak_33215	chr7	150996353	150997008	+	940	NA	intron (NM_001160110, intron 3 of 13)	intron (NM_001160110, intron 3 of 13)	2876	NM_001160111	4846	Hs.647092	NM_000603	ENSG00000164867	NOS3	ECNOS|eNOS	nitric oxide synthase 3	protein-coding
chip_Flag_4_vs_chip_merged_inputs_macs2_peak_17716	chr19	12774791	12775518	+	940	NA	intron (NM_001100176, intron 1 of 21)	CpG	466	NM_013312	29911	Hs.30792	NM_013312	ENSG00000095066	HOOK2	HK2	hook microtubule tethering protein 2	protein-coding
chip_Flag_4_vs_chip_merged_inputs_macs2_peak_1000	chr1	16195101	16195570	+	935	NA	Intergenic	L1MD3|LINE|L1	17336	NM_153213	128272	Hs.591532	NM_153213	ENSG00000142632	ARHGEF19	WGEF	Rho guanine nucleotide exchange factor 19	protein-coding
chip_Flag_4_vs_chip_merged_inputs_macs2_peak_11093	chr15	67065061	67065754	+	934	NA	promoter-TSS (NM_005902)	promoter-TSS (NM_005902)	-450	NM_005902	4088	Hs.727986	NM_005902	ENSG00000166949	SMAD3	HSPC193|HsT17436|JV15-2|LDS1C|LDS3|MADH3	SMAD family member 3	protein-coding
chip_Flag_4_vs_chip_merged_inputs_macs2_peak_20819	chr2	120675167	120675772	+	934	NA	Intergenic	Intergenic	-121822	NM_005270	2736	Hs.111867	NM_005270	ENSG00000074047	GLI2	CJS|HPE9|PHS2|THP1|THP2	GLI family zinc finger 2	protein-coding
chip_Flag_4_vs_chip_merged_inputs_macs2_peak_5561	chr10	119165095	119165900	+	934	NA	intron (NR_110305, intron 1 of 13)	CpG	195	NM_213649	119559	Hs.655168	NM_178867	ENSG00000183605	SFXN4	BCRM1|COXPD18	sideroflexin 4	protein-coding
chip_Flag_4_vs_chip_merged_inputs_macs2_peak_16543	chr18	24397668	24398111	+	933	NA	promoter-TSS (NM_080597)	promoter-TSS (NM_080597)	-20	NM_080597	114876	Hs.370725	NM_018030	ENSG00000141447	OSBPL1A	ORP-1|ORP1|OSBPL1B	oxysterol binding protein like 1A	protein-coding
chip_Flag_4_vs_chip_merged_inputs_macs2_peak_7026	chr11	66328161	66328670	+	929	NA	Intergenic	Intergenic	8114	NM_004292	9610	Hs.1030	NM_004292	ENSG00000174791	RIN1	-	Ras and Rab interactor 1	protein-coding
chip_Flag_4_vs_chip_merged_inputs_macs2_peak_3466	chr1	183635683	183636395	+	928	NA	promoter-TSS (NM_001270439)	promoter-TSS (NM_001270439)	-8	NM_001297669	23179	Hs.497148	NM_015149	ENSG00000143344	RGL1	RGL	ral guanine nucleotide dissociation stimulator like 1	protein-coding
chip_Flag_4_vs_chip_merged_inputs_macs2_peak_32466	chr7	100429110	100429537	+	927	NA	promoter-TSS (NM_001258008)	promoter-TSS (NM_001258008)	-308	NM_019606	56257	Hs.178011	NM_019606	ENSG00000146834	MEPCE	BCDIN3	methylphosphate capping enzyme	protein-coding
chip_Flag_4_vs_chip_merged_inputs_macs2_peak_17163	chr19	3285613	3286161	+	927	NA	intron (NR_033342, intron 9 of 12)	CpG	60402	NR_033342	60680	Hs.655747	NM_021938	ENSG00000161082	CELF5	BRUNOL-5|BRUNOL5|CELF-5	CUGBP, Elav-like family member 5	protein-coding
chip_Flag_4_vs_chip_merged_inputs_macs2_peak_35842	chr9	128279112	128279781	+	927	NA	intron (NM_001318089, intron 2 of 4)	LTR13A|LTR|ERVK	3300	NM_001040011	375757	Hs.259594	NM_001040011	ENSG00000175854	SWI5	C9orf119|SAE3	SWI5 homologous recombination repair protein	protein-coding
chip_Flag_4_vs_chip_merged_inputs_macs2_peak_8855	chr12	113221458	113222101	+	926	NA	promoter-TSS (NM_138451)	promoter-TSS (NM_138451)	341	NM_001143819	53373	Hs.524763	NM_017901	ENSG00000186815	TPCN1	TPC1	two pore segment channel 1	protein-coding
chip_Flag_4_vs_chip_merged_inputs_macs2_peak_1972	chr1	40096944	40097457	+	926	NA	exon (NM_001142604, exon 1 of 6)	exon (NM_001142604, exon 1 of 6)	270	NM_001142604	5538	Hs.3873	NM_000310	ENSG00000131238	PPT1	CLN1|INCL|PPT	palmitoyl-protein thioesterase 1	protein-coding
chip_Flag_4_vs_chip_merged_inputs_macs2_peak_15799	chr17	76385691	76386581	+	926	NA	exon (NM_001142601, exon 3 of 6)	exon (NM_001142601, exon 3 of 6)	928	NM_001142602	8877	Hs.68061	NM_021972	ENSG00000176170	SPHK1	SPHK	sphingosine kinase 1	protein-coding
chip_Flag_4_vs_chip_merged_inputs_macs2_peak_32769	chr7	116953046	116953530	+	925	NA	promoter-TSS (NM_021908)	promoter-TSS (NM_021908)	-39	NM_021908	7982	Hs.368131	NM_018412	ENSG00000004866	ST7	ETS7q|FAM4A|FAM4A1|HELG|RAY1|SEN4|TSG7	suppression of tumorigenicity 7	protein-coding
chip_Flag_4_vs_chip_merged_inputs_macs2_peak_22659	chr20	62145955	62146573	+	922	NA	intron (NR_125981, intron 1 of 11)	intron (NR_125981, intron 1 of 11)	2544	NR_125980	26039	Hs.154429	NM_015558	ENSG00000184402	SS18L1	CREST|LP2261	SS18L1, nBAF chromatin remodeling complex subunit	protein-coding
chip_Flag_4_vs_chip_merged_inputs_macs2_peak_7776	chr11	125592086	125592931	+	921	NA	promoter-TSS (NM_152713)	promoter-TSS (NM_152713)	60	NR_132372	105369550	Hs.732083	NR_132372	ENSG00000254671	STT3A-AS1	-	STT3A antisense RNA 1	ncRNA
chip_Flag_4_vs_chip_merged_inputs_macs2_peak_27763	chr4	128811104	128811774	+	921	NA	promoter-TSS (NM_001287443)	promoter-TSS (NM_001287443)	169	NM_001287441	79960	Hs.12420	NM_024900	ENSG00000077684	JADE1	PHF17	jade family PHD finger 1	protein-coding
chip_Flag_4_vs_chip_merged_inputs_macs2_peak_19870	chr2	27582724	27583398	+	921	NA	promoter-TSS (NM_001271287)	promoter-TSS (NM_001271287)	92	NM_001271287	84450	Hs.529178	NM_032434	ENSG00000243943	ZNF512	-	zinc finger protein 512	protein-coding
chip_Flag_4_vs_chip_merged_inputs_macs2_peak_27982	chr5	271247	272042	+	920	NA	promoter-TSS (NM_001267558)	promoter-TSS (NM_001267558)	23	NM_013232	10016	Hs.50823	NM_013232	ENSG00000249915	PDCD6	ALG-2|ALG2|PEF1B	programmed cell death 6	protein-coding
chip_Flag_4_vs_chip_merged_inputs_macs2_peak_615	chr1	6603785	6604258	+	920	NA	Intergenic	Intergenic	-1123	NM_001324309	9903	Hs.7764	NM_014851	ENSG00000162413	KLHL21	-	kelch like family member 21	protein-coding
chip_Flag_4_vs_chip_merged_inputs_macs2_peak_8752	chr12	109573018	109573488	+	920	NA	promoter-TSS (NM_000431)	promoter-TSS (NM_000431)	300	NR_038118	326625	Hs.12106	NM_052845	ENSG00000139428	MMAB	ATR|CFAP23|cblB|cob	methylmalonic aciduria (cobalamin deficiency) cblB type	protein-coding
chip_Flag_4_vs_chip_merged_inputs_macs2_peak_21402	chr2	219495392	219495963	+	919	NA	promoter-TSS (NM_001286811)	promoter-TSS (NM_001286811)	-678	NM_001286811	100996693	Hs.21639	NM_001286811	ENSG00000072195	LOC100996693	-	CAVP-target protein-like	protein-coding
chip_Flag_4_vs_chip_merged_inputs_macs2_peak_24689	chr22	30606548	30607169	+	919	NA	promoter-TSS (NM_000355)	promoter-TSS (NM_000355)	155	NM_001282327	23481	Hs.517543	NM_014303	ENSG00000100029	PES1	PES	pescadillo ribosomal biogenesis factor 1	protein-coding
chip_Flag_4_vs_chip_merged_inputs_macs2_peak_17645	chr19	11191360	11191762	+	917	NA	intron (NM_001329451, intron 3 of 11)	MLT1K|LTR|ERVL-MaLR	3029	NM_015493	25959	Hs.284208	NM_015493	ENSG00000197256	KANK2	ANKRD25|MXRA3|PPKWH|SIP	KN motif and ankyrin repeat domains 2	protein-coding
chip_Flag_4_vs_chip_merged_inputs_macs2_peak_5806	chr11	506256	507415	+	914	NA	promoter-TSS (NM_002939)	promoter-TSS (NM_002939)	-14	NM_203385	6050	Hs.530687	NM_002939	ENSG00000023191	RNH1	RAI|RNH	ribonuclease/angiogenin inhibitor 1	protein-coding
chip_Flag_4_vs_chip_merged_inputs_macs2_peak_1998	chr1	41003624	41004262	+	911	NA	intron (NM_001301237, intron 8 of 14)	MLT1H2|LTR|ERVL-MaLR	-10647	NR_037868	100507178	Hs.660056	NR_037868	ENSG00000281207	SLFNL1-AS1	-	SLFNL1 antisense RNA 1	ncRNA
chip_Flag_4_vs_chip_merged_inputs_macs2_peak_32652	chr7	102616418	102617167	+	911	NA	promoter-TSS (NM_006989)	promoter-TSS (NM_006989)	-34	NM_006989	10156	Hs.530089	NM_006989	ENSG00000105808	RASA4	CAPRI|GAPL	RAS p21 protein activator 4	protein-coding
chip_Flag_4_vs_chip_merged_inputs_macs2_peak_18052	chr19	17946210	17946727	+	910	NA	Intergenic	Intergenic	-4834	NM_002248	3780	Hs.158173	NM_002248	ENSG00000105642	KCNN1	KCa2.1|SK1|SKCA1|hSK1	potassium calcium-activated channel subfamily N member 1	protein-coding
chip_Flag_4_vs_chip_merged_inputs_macs2_peak_8438	chr12	57614150	57614625	+	910	NA	exon (NM_001111270, exon 8 of 16)	exon (NM_001111270, exon 8 of 16)	2952	NM_001347933	115557	Hs.61581	NM_133483	ENSG00000240771	ARHGEF25	GEFT|p63RhoGEF	Rho guanine nucleotide exchange factor 25	protein-coding
chip_Flag_4_vs_chip_merged_inputs_macs2_peak_28930	chr5	140547413	140547830	+	909	NA	promoter-TSS (NM_003732)	promoter-TSS (NM_003732)	-45	NM_003732	8637	Hs.594084	NM_003732	ENSG00000243056	EIF4EBP3	4E-BP3|4EBP3	eukaryotic translation initiation factor 4E binding protein 3	protein-coding
chip_Flag_4_vs_chip_merged_inputs_macs2_peak_37275	chrX	101407916	101408502	+	909	NA	promoter-TSS (NM_000169)	promoter-TSS (NM_000169)	76	NM_001032393	3188	Hs.432485	NM_019597	ENSG00000126945	HNRNPH2	FTP3|HNRPH'|HNRPH2|MRXSB|hnRNPH'	heterogeneous nuclear ribonucleoprotein H2 (H')	protein-coding
chip_Flag_4_vs_chip_merged_inputs_macs2_peak_11866	chr16	641402	642948	+	907	NA	promoter-TSS (NR_138609)	promoter-TSS (NR_138609)	-79	NR_138609	84331	Hs.706105	NM_032371	ENSG00000172366	MCRIP2	C16orf14|FAM195A|c349E10.1	MAPK regulated corepressor interacting protein 2	protein-coding
chip_Flag_4_vs_chip_merged_inputs_macs2_peak_8462	chr12	62602314	62603340	+	907	NA	promoter-TSS (NR_029661)	promoter-TSS (NR_029661)	607	NR_121682	283416	Hs.375881	NM_175895	ENSG00000221949	LINC01465	C12orf61	long intergenic non-protein coding RNA 1465	ncRNA
chip_Flag_4_vs_chip_merged_inputs_macs2_peak_3159	chr1	156295302	156295864	+	906	NA	exon (NM_001256604, exon 1 of 6)	exon (NM_001256604, exon 1 of 6)	106	NM_001256604	112770	Hs.202522	NM_144580	ENSG00000198715	GLMP	C1orf85|NCU-G1	glycosylated lysosomal membrane protein	protein-coding
chip_Flag_4_vs_chip_merged_inputs_macs2_peak_21842	chr20	23361538	23362307	+	904	NA	promoter-TSS (NM_022482)	promoter-TSS (NM_022482)	-210	NM_001317012	64412	Hs.709462	NM_022482	ENSG00000125812	GZF1	ZBTB23|ZNF336	GDNF inducible zinc finger protein 1	protein-coding
chip_Flag_4_vs_chip_merged_inputs_macs2_peak_37216	chrX	55717447	55718144	+	904	NA	5' UTR (NM_006064, exon 1 of 10)	5' UTR (NM_006064, exon 1 of 10)	118	NM_016656	10325	Hs.50282	NM_006064	ENSG00000083750	RRAGB	RAGB|bA465E19.1	Ras related GTP binding B	protein-coding
chip_Flag_4_vs_chip_merged_inputs_macs2_peak_34339	chr8	102655569	102656327	+	903	NA	promoter-TSS (NM_005655)	promoter-TSS (NM_005655)	-46	NM_005655	7071	Hs.435001	NM_005655	ENSG00000155090	KLF10	EGR-alpha|EGRA|TIEG|TIEG1	Kruppel like factor 10	protein-coding
chip_Flag_4_vs_chip_merged_inputs_macs2_peak_11683	chr15	92661014	92661572	+	897	NA	Intergenic	Intergenic	-5492	NM_207446	400451	Hs.27373	NM_207446	ENSG00000185442	FAM174B	-	family with sequence similarity 174 member B	protein-coding
chip_Flag_4_vs_chip_merged_inputs_macs2_peak_18015	chr19	17545443	17545888	+	896	NA	intron (NM_001321827, intron 12 of 14)	LTR13|LTR|ERVK	-9929	NM_024656	79709	Hs.418795	NM_024656	ENSG00000130309	COLGALT1	GLT25D1	collagen beta(1-O)galactosyltransferase 1	protein-coding
chip_Flag_4_vs_chip_merged_inputs_macs2_peak_34362	chr8	108443409	108443876	+	896	NA	promoter-TSS (NM_001329494)	promoter-TSS (NM_001329494)	59	NM_014673	9694	Hs.654351	NM_014673	ENSG00000104412	EMC2	KIAA0103|TTC35	ER membrane protein complex subunit 2	protein-coding
chip_Flag_4_vs_chip_merged_inputs_macs2_peak_18836	chr19	45607083	45607684	+	895	NA	Intergenic	AmnSINE1|SINE|5S-Deu-L2	-5175	NM_005282	2828	Hs.17170	NM_005282	ENSG00000177464	GPR4	-	G protein-coupled receptor 4	protein-coding
chip_Flag_4_vs_chip_merged_inputs_macs2_peak_10461	chr14	105021217	105021759	+	895	NA	promoter-TSS (NM_017955)	promoter-TSS (NM_017955)	-400	NM_017955	55038	Hs.34045	NM_017955	ENSG00000170779	CDCA4	HEPP|SEI-3/HEPP	cell division cycle associated 4	protein-coding
chip_Flag_4_vs_chip_merged_inputs_macs2_peak_16000	chr17	79796818	79797725	+	893	NA	promoter-TSS (NM_020649)	promoter-TSS (NM_020649)	-155	NM_020649	57332	Hs.387258	NM_020649	ENSG00000141570	CBX8	PC3|RC1	chromobox 8	protein-coding
chip_Flag_4_vs_chip_merged_inputs_macs2_peak_23867	chr22	18859191	18859800	+	891	NA	non-coding (NR_135922, exon 6 of 6)	non-coding (NR_135922, exon 6 of 6)	9377	NR_135922	102725072	Hs.745076	NR_135922	ENSG00000161103	LOC102725072	-	uncharacterized LOC102725072	pseudo
chip_Flag_4_vs_chip_merged_inputs_macs2_peak_18063	chr19	18093395	18093939	+	890	NA	intron (NM_001290024, intron 1 of 17)	MLT1K|LTR|ERVL-MaLR	-4126	NM_015016	23031	Hs.466184	NM_015016	ENSG00000099308	MAST3	-	microtubule associated serine/threonine kinase 3	protein-coding
chip_Flag_4_vs_chip_merged_inputs_macs2_peak_21326	chr2	207710995	207711869	+	889	NA	promoter-TSS (NM_001142300)	promoter-TSS (NM_001142300)	-108	NM_001142300	151195	Hs.471234	NM_152523	ENSG00000163249	CCNYL1	-	cyclin Y like 1	protein-coding
chip_Flag_4_vs_chip_merged_inputs_macs2_peak_13542	chr16	76634776	76635407	+	889	NA	promoter-TSS (NR_110934)	promoter-TSS (NR_110934)	93	NR_110934	101928203	Hs.737035	NR_110934	ENSG00000250514	LINC02125	-	long intergenic non-protein coding RNA 2125	ncRNA
chip_Flag_4_vs_chip_merged_inputs_macs2_peak_10248	chr14	96361959	96362359	+	889	NA	intron (NM_018036, intron 1 of 41)	intron (NM_018036, intron 1 of 41)	1242	NM_018036	55102	Hs.168241	NM_018036	ENSG00000066739	ATG2B	C14orf103	autophagy related 2B	protein-coding
chip_Flag_4_vs_chip_merged_inputs_macs2_peak_19974	chr2	39779011	39779555	+	882	NA	promoter-TSS (NM_001321468)	promoter-TSS (NM_001321468)	-7	NR_135662	80745	Hs.468254	NM_025264	ENSG00000138050	THUMPD2	C2orf8	THUMP domain containing 2	protein-coding
chip_Flag_4_vs_chip_merged_inputs_macs2_peak_31368	chr7	1137707	1138677	+	882	NA	promoter-TSS (NM_001318252)	promoter-TSS (NM_001318252)	65	NM_001134395	84310	Hs.653258	NM_032350	ENSG00000146540	C7orf50	YCR016W	chromosome 7 open reading frame 50	protein-coding
chip_Flag_4_vs_chip_merged_inputs_macs2_peak_28822	chr5	135133889	135134601	+	882	NA	intron (NM_001277348, intron 2 of 5)	intron (NM_001277348, intron 2 of 5)	-94198	NR_105050	101927953	Hs.436898	NR_105049	ENSG00000249082	C5orf66-AS1	CTC-276P9.1|Epist	C5orf66 antisense RNA 1	ncRNA
chip_Flag_4_vs_chip_merged_inputs_macs2_peak_22277	chr20	46684361	46684777	+	880	NA	promoter-TSS (NM_001011554)	promoter-TSS (NM_001011554)	-84	NM_001193340	64849	Hs.655498	NM_022829	ENSG00000158296	SLC13A3	NADC3|SDCT2	solute carrier family 13 member 3	protein-coding
chip_Flag_4_vs_chip_merged_inputs_macs2_peak_24344	chr22	21876368	21876792	+	875	NA	Intergenic	MLT1K|LTR|ERVL-MaLR	-8900	NM_138957	5594	Hs.431850	NM_002745	ENSG00000100030	MAPK1	ERK|ERK-2|ERK2|ERT1|MAPK2|P42MAPK|PRKM1|PRKM2|p38|p40|p41|p41mapk|p42-MAPK	mitogen-activated protein kinase 1	protein-coding
chip_Flag_4_vs_chip_merged_inputs_macs2_peak_9531	chr13	49110009	49110492	+	874	NA	promoter-TSS (NM_014923)	promoter-TSS (NM_014923)	-53	NM_014923	22862	Hs.508010	NM_014923	ENSG00000102531	FNDC3A	FNDC3|HUGO|bA203I16.1|bA203I16.5	fibronectin type III domain containing 3A	protein-coding
chip_Flag_4_vs_chip_merged_inputs_macs2_peak_18866	chr19	45994934	45995325	+	874	NA	promoter-TSS (NM_001267723)	promoter-TSS (NM_001267723)	-332	NM_001267723	729440	Hs.515479	NM_001080402	ENSG00000104983	CCDC61	-	coiled-coil domain containing 61	protein-coding
chip_Flag_4_vs_chip_merged_inputs_macs2_peak_1910	chr1	38012211	38012960	+	872	NA	promoter-TSS (NM_016037)	promoter-TSS (NM_016037)	-127	NM_016037	51118	Hs.472038	NM_016037	ENSG00000183520	UTP11	CGI-94|CGI94|UTP11L	UTP11, small subunit processome component homolog (S. cerevisiae)	protein-coding
chip_Flag_4_vs_chip_merged_inputs_macs2_peak_21347	chr2	216081614	216082013	+	872	NA	promoter-TSS (NM_018441)	promoter-TSS (NM_018441)	3	NM_018441	55825	Hs.281680	NM_018441	ENSG00000115425	PECR	DCRRP|HPDHASE|HSA250303|PVIARL|SDR29C1|TERP	peroxisomal trans-2-enoyl-CoA reductase	protein-coding
chip_Flag_4_vs_chip_merged_inputs_macs2_peak_15196	chr17	47323582	47324270	+	870	NA	promoter-TSS (NR_110881)	promoter-TSS (NR_110881)	-25	NR_110880	102724508	Hs.661005	NR_110880	ENSG00000263293	THCAT158	-	thyroid cancer-associated transcript 158	ncRNA
chip_Flag_4_vs_chip_merged_inputs_macs2_peak_27497	chr4	55853451	55853914	+	869	NA	promoter-TSS (NM_001024924)	promoter-TSS (NM_001024924)	32	NM_178237	55763	Hs.269665	NM_018261	ENSG00000090989	EXOC1	BM-102|SEC3|SEC3L1|SEC3P	exocyst complex component 1	protein-coding
chip_Flag_4_vs_chip_merged_inputs_macs2_peak_33593	chr8	1823459	1823965	+	869	NA	promoter-TSS (NM_001308153)	promoter-TSS (NM_001308153)	-264	NM_001308153	9639	Hs.98594	NM_014629	ENSG00000104728	ARHGEF10	GEF10|SNCV	Rho guanine nucleotide exchange factor 10	protein-coding
chip_Flag_4_vs_chip_merged_inputs_macs2_peak_9248	chr12	131194116	131194601	+	860	NA	intron (NR_026670, intron 1 of 4)	intron (NR_026670, intron 1 of 4)	29347	NR_026670	116437	Hs.675497	NR_026670	ENSG00000204603	LINC01257	-	long intergenic non-protein coding RNA 1257	ncRNA
chip_Flag_4_vs_chip_merged_inputs_macs2_peak_27035	chr4	2962965	2963905	+	860	NA	promoter-TSS (NM_182982)	promoter-TSS (NM_182982)	71	NM_001291978	8602	Hs.627133	NM_003703	ENSG00000087269	NOP14	C4orf9|NOL14|RES4-25|RES425|UTP2	NOP14 nucleolar protein	protein-coding
chip_Flag_4_vs_chip_merged_inputs_macs2_peak_18805	chr19	45300452	45301165	+	860	NA	intron (NM_001199867, intron 16 of 16)	MLT1K|LTR|ERVL-MaLR	22169	NM_001824	1158	Hs.334347	NM_001824	ENSG00000104879	CKM	CKMM|M-CK	creatine kinase, M-type	protein-coding
chip_Flag_4_vs_chip_merged_inputs_macs2_peak_28481	chr5	71587086	71587590	+	855	NA	promoter-TSS (NM_022132)	promoter-TSS (NM_022132)	50	NM_022132	64087	Hs.604789	NM_022132	ENSG00000131844	MCCC2	MCCB	methylcrotonoyl-CoA carboxylase 2	protein-coding
chip_Flag_4_vs_chip_merged_inputs_macs2_peak_30613	chr6	85643412	85644216	+	855	NA	promoter-TSS (NM_001253771)	promoter-TSS (NM_001253771)	-489	NM_001159677	10492	Hs.571177	NM_006372	ENSG00000135316	SYNCRIP	GRY-RBP|GRYRBP|HNRNPQ|HNRPQ1|NSAP1|PP68|hnRNP-Q	synaptotagmin binding cytoplasmic RNA interacting protein	protein-coding
chip_Flag_4_vs_chip_merged_inputs_macs2_peak_3743	chr1	207751799	207752319	+	854	NA	promoter-TSS (NM_172361)	promoter-TSS (NM_172361)	21	NM_172353	4179	Hs.510402	NM_002389	ENSG00000117335	CD46	AHUS2|MCP|MIC10|TLX|TRA2.10	CD46 molecule	protein-coding
chip_Flag_4_vs_chip_merged_inputs_macs2_peak_34359	chr8	106060366	106060823	+	848	NA	promoter-TSS (NR_125796)	promoter-TSS (NR_125796)	-91	NR_125796	102723356	Hs.571413	NR_125796		ZFPM2-AS1	-	ZFPM2 antisense RNA 1	ncRNA
chip_Flag_4_vs_chip_merged_inputs_macs2_peak_31528	chr7	4681698	4682407	+	848	NA	promoter-TSS (NM_001037165)	promoter-TSS (NM_001037165)	-247	NM_001037165	221937	Hs.487393	NM_001037165	ENSG00000164916	FOXK1	FOXK1L	forkhead box K1	protein-coding
chip_Flag_4_vs_chip_merged_inputs_macs2_peak_13512	chr16	74695842	74696201	+	847	NA	intron (NM_001142497, intron 1 of 5)	MLT1J2|LTR|ERVL-MaLR	5127	NM_001142497	197259	Hs.119878	NM_152649	ENSG00000168404	MLKL	hMLKL	mixed lineage kinase domain like pseudokinase	protein-coding
chip_Flag_4_vs_chip_merged_inputs_macs2_peak_37010	chrX	15854803	15855194	+	847	NA	promoter-TSS (NM_001272071)	promoter-TSS (NM_001272071)	16	NM_001272071	8905	Hs.121592	NM_003916	ENSG00000182287	AP1S2	DC22|MRX59|MRXS21|MRXS5|MRXSF|PGS|SIGMA1B	adaptor related protein complex 1 sigma 2 subunit	protein-coding
chip_Flag_4_vs_chip_merged_inputs_macs2_peak_866	chr1	12095782	12096396	+	842	NA	intron (NM_001243, intron 2 of 14)	MLT1K|LTR|ERVL-MaLR	32712	NM_001243	943	Hs.1314	NM_001243	ENSG00000120949	TNFRSF8	CD30|D1S166E|Ki-1	TNF receptor superfamily member 8	protein-coding
chip_Flag_4_vs_chip_merged_inputs_macs2_peak_31002	chr6	157764473	157764865	+	841	NA	Intergenic	Intergenic	-58502	NM_016224	51429	Hs.191213	NM_016224	ENSG00000130340	SNX9	SDP1|SH3PX1|SH3PXD3A|WISP	sorting nexin 9	protein-coding
chip_Flag_4_vs_chip_merged_inputs_macs2_peak_21101	chr2	169415160	169415593	+	837	NA	Intergenic	MLT1G3|LTR|ERVL-MaLR	-52764	NM_004525	4036	Hs.657729	NM_004525	ENSG00000081479	LRP2	DBS|GP330	LDL receptor related protein 2	protein-coding
chip_Flag_4_vs_chip_merged_inputs_macs2_peak_3169	chr1	156504901	156505718	+	837	NA	Intergenic	CpG	-4467	NM_005920	4209	Hs.314327	NM_005920	ENSG00000116604	MEF2D	-	myocyte enhancer factor 2D	protein-coding
chip_Flag_4_vs_chip_merged_inputs_macs2_peak_14738	chr17	32486131	32486978	+	835	NA	promoter-TSS (NM_003885)	promoter-TSS (NM_003885)	-533	NM_003885	8851	Hs.500015	NM_003885	ENSG00000176749	CDK5R1	CDK5P35|CDK5R|NCK5A|p23|p25|p35|p35nck5a	cyclin dependent kinase 5 regulatory subunit 1	protein-coding
chip_Flag_4_vs_chip_merged_inputs_macs2_peak_23576	chr21	45255301	45255772	+	833	NA	intron (NR_135279, intron 2 of 2)	intron (NR_135279, intron 2 of 2)	21196	NR_135279	114042	Hs.375832	NR_135279	ENSG00000182586	LINC00334	C21orf89|NCRNA00334	long intergenic non-protein coding RNA 334	ncRNA
chip_Flag_4_vs_chip_merged_inputs_macs2_peak_10997	chr15	64093247	64093634	+	832	NA	intron (NR_110310, intron 1 of 5)	intron (NR_110310, intron 1 of 5)	568	NM_032231	84191	Hs.439548	NM_032231	ENSG00000166797	FAM96A	CIA2A	family with sequence similarity 96 member A	protein-coding
chip_Flag_4_vs_chip_merged_inputs_macs2_peak_8329	chr12	54159121	54159578	+	830	NA	Intergenic	Intergenic	29608	NM_001243789	23583	Hs.632721	NM_014311	ENSG00000123415	SMUG1	FDG|HMUDG|UNG3	single-strand-selective monofunctional uracil-DNA glycosylase 1	protein-coding
chip_Flag_4_vs_chip_merged_inputs_macs2_peak_16910	chr19	1066981	1067705	+	829	NA	promoter-TSS (NM_001321232)	promoter-TSS (NM_001321232)	-155	NM_001321232	23526	Hs.465521	NM_012292	ENSG00000180448	ARHGAP45	HA-1|HLA-HA1|HMHA1	Rho GTPase activating protein 45	protein-coding
chip_Flag_4_vs_chip_merged_inputs_macs2_peak_36580	chr9	137086256	137086958	+	828	NA	promoter-TSS (NM_016219)	promoter-TSS (NM_016219)	210	NR_027447	100289341	Hs.593896	NR_027447	ENSG00000268996	MAN1B1-AS1	-	MAN1B1 antisense RNA 1 (head to head)	ncRNA
chip_Flag_4_vs_chip_merged_inputs_macs2_peak_7003	chr11	65932545	65932956	+	825	NA	Intergenic	AluSz|SINE|Alu	-12894	NM_152762	254187	Hs.350671	NM_152762	ENSG00000175513	TSGA10IP	FAM161C	testis specific 10 interacting protein	protein-coding
chip_Flag_4_vs_chip_merged_inputs_macs2_peak_35622	chr9	121249595	121249964	+	825	NA	Intergenic	MLT1O|LTR|ERVL-MaLR	-18323	NM_001127662	2934	Hs.522373	NM_000177	ENSG00000148180	GSN	ADF|AGEL	gelsolin	protein-coding
chip_Flag_4_vs_chip_merged_inputs_macs2_peak_26129	chr3	122793553	122794203	+	825	NA	promoter-TSS (NM_001320728)	promoter-TSS (NM_001320728)	-51	NM_001320728	79663	Hs.29169	NM_024610	ENSG00000169087	HSPBAP1	PASS1	HSPB1 associated protein 1	protein-coding
chip_Flag_4_vs_chip_merged_inputs_macs2_peak_32445	chr7	100148662	100149202	+	817	NA	promoter-TSS (NM_001318236)	promoter-TSS (NM_001318236)	33	NM_001008395	389541	Hs.406520	NM_001008395	ENSG00000188186	LAMTOR4	C7orf59	late endosomal/lysosomal adaptor, MAPK and MTOR activator 4	protein-coding
chip_Flag_4_vs_chip_merged_inputs_macs2_peak_9698	chr13	113041257	113041746	+	816	NA	intron (NM_001320817, intron 3 of 26)	intron (NM_001320817, intron 3 of 26)	39787	NM_001320815	23263	Hs.170422	NM_024979	ENSG00000126217	MCF2L	ARHGEF14|DBS|OST	MCF.2 cell line derived transforming sequence like	protein-coding
chip_Flag_4_vs_chip_merged_inputs_macs2_peak_24136	chr22	20305738	20306503	+	816	NA	Intergenic	Intergenic	13985	NM_033257	85359	Hs.410965	NM_033257	ENSG00000128185	DGCR6L	DGCR6	DiGeorge syndrome critical region gene 6-like	protein-coding
chip_Flag_4_vs_chip_merged_inputs_macs2_peak_4722	chr10	45470155	45470585	+	815	NA	intron (NM_001002266, intron 3 of 6)	MLT1E2|LTR|ERVL-MaLR	-17249	NR_120674	102724323	Hs.559151	NR_120674	ENSG00000231964	LOC102724323	-	uncharacterized LOC102724323	ncRNA
chip_Flag_4_vs_chip_merged_inputs_macs2_peak_11158	chr15	70459971	70460490	+	815	NA	Intergenic	Intergenic	126376	NR_135691	101929151	Hs.434703	NR_135691	ENSG00000280639	LOC101929151	-	uncharacterized LOC101929151	ncRNA
chip_Flag_4_vs_chip_merged_inputs_macs2_peak_32549	chr7	101162633	101163255	+	814	NA	3' UTR (NM_003378, exon 2 of 2)	3' UTR (NM_003378, exon 2 of 2)	2627	NM_003378	7425	Hs.587325	NM_003378	ENSG00000128564	VGF	SCG7|SgVII	VGF nerve growth factor inducible	protein-coding
chip_Flag_4_vs_chip_merged_inputs_macs2_peak_25912	chr3	50616785	50617684	+	814	NA	5' UTR (NM_001243925, exon 1 of 11)	5' UTR (NM_001243925, exon 1 of 11)	103	NM_001243925	7867	Hs.234521	NM_004635	ENSG00000114738	MAPKAPK3	3PK|MAPKAP-K3|MAPKAP3|MAPKAPK-3|MDPT3|MK-3	mitogen-activated protein kinase-activated protein kinase 3	protein-coding
chip_Flag_4_vs_chip_merged_inputs_macs2_peak_20061	chr2	46500057	46500460	+	811	NA	Intergenic	Intergenic	20693	NM_001145051	388946	Hs.733348	NM_001145051	ENSG00000187600	TMEM247	-	transmembrane protein 247	protein-coding
chip_Flag_4_vs_chip_merged_inputs_macs2_peak_8527	chr12	71685850	71686385	+	809	NA	promoter-TSS (NM_018279)	promoter-TSS (NM_018279)	19	NM_018279	55266	Hs.644802	NM_018279	ENSG00000139291	TMEM19	-	transmembrane protein 19	protein-coding
chip_Flag_4_vs_chip_merged_inputs_macs2_peak_28059	chr5	1067205	1068047	+	808	NA	intron (NM_006598, intron 17 of 23).2	intron (NM_006598, intron 17 of 23).2	-4652	NR_039778	100616479		NR_039778	ENSG00000263834	MIR4635	-	microRNA 4635	ncRNA
chip_Flag_4_vs_chip_merged_inputs_macs2_peak_8746	chr12	109097549	109098408	+	808	NA	promoter-TSS (NM_003362)	promoter-TSS (NM_003362)	-140	NM_003362	7374	Hs.191334	NM_003362	ENSG00000076248	UNG	DGU|HIGM4|HIGM5|UDG|UNG1|UNG15|UNG2	uracil DNA glycosylase	protein-coding
chip_Flag_4_vs_chip_merged_inputs_macs2_peak_23128	chr21	28885076	28885510	+	806	NA	promoter-TSS (NR_047510)	promoter-TSS (NR_047510)	80	NM_182749	29104	Hs.163846	NM_013240	ENSG00000156239	N6AMT1	C21orf127|HEMK2|MTQ2|N6AMT|PRED28|m.HsaHemK2P	N-6 adenine-specific DNA methyltransferase 1 (putative)	protein-coding
chip_Flag_4_vs_chip_merged_inputs_macs2_peak_35827	chr9	128192801	128193338	+	806	NA	promoter-TSS (NM_001257975)	promoter-TSS (NM_001257975)	-965	NM_001257975	25792	Hs.212395	NM_012127	ENSG00000148337	CIZ1	LSFR1|NP94|ZNF356	CDKN1A interacting zinc finger protein 1	protein-coding
chip_Flag_4_vs_chip_merged_inputs_macs2_peak_8111	chr12	46383093	46383677	+	806	NA	promoter-TSS (NR_125377)	promoter-TSS (NR_125377)	-291	NR_125379	100288798	Hs.525922	NR_125377		LOC100288798	-	uncharacterized LOC100288798	ncRNA
chip_Flag_4_vs_chip_merged_inputs_macs2_peak_23210	chr21	34030037	34030488	+	802	NA	Intergenic	MLT1J2|LTR|ERVL-MaLR	-43261	NM_006933	6526	Hs.302742	NM_006933	ENSG00000198743	SLC5A3	BCW2|SMIT|SMIT1|SMIT2	solute carrier family 5 member 3	protein-coding
chip_Flag_4_vs_chip_merged_inputs_macs2_peak_24863	chr22	39145503	39145996	+	801	NA	intron (NM_175709, intron 2 of 5)	CpG	6901	NM_001346744	23492	Hs.356416	NM_175709	ENSG00000100307	CBX7	-	chromobox 7	protein-coding
chip_Flag_4_vs_chip_merged_inputs_macs2_peak_31271	chr7	61158	61673	+	801	NA	Intergenic	Intergenic	88023	NR_134325	102723672	Hs.605204	NR_134325		LOC102723672	-	uncharacterized LOC102723672	ncRNA
chip_Flag_4_vs_chip_merged_inputs_macs2_peak_20775	chr2	118197282	118197838	+	799	NA	Intergenic	MLT1J|LTR|ERVL-MaLR	-11174	NR_144530	100506797	Hs.116176	NR_144530		LOC100506797	-	uncharacterized LOC100506797	ncRNA
chip_Flag_4_vs_chip_merged_inputs_macs2_peak_37164	chrX	48918619	48919350	+	797	NA	5' UTR (NM_006875, exon 1 of 6)	5' UTR (NM_006875, exon 1 of 6)	152	NM_006875	11040	Hs.727148	NM_006875	ENSG00000102096	PIM2	-	Pim-2 proto-oncogene, serine/threonine kinase	protein-coding
chip_Flag_4_vs_chip_merged_inputs_macs2_peak_13533	chr16	75432871	75433490	+	797	NA	intron (NM_006324, intron 1 of 6)	CpG	309	NM_006324	10428	Hs.461361	NM_006324	ENSG00000153774	CFDP1	BCNT|BUCENTAUR|CENP-29|CP27|SWC5|Yeti|p97	craniofacial development protein 1	protein-coding
chip_Flag_4_vs_chip_merged_inputs_macs2_peak_16999	chr19	1542502	1543051	+	796	NA	Intergenic	MamRep1527|LTR|LTR	18702	NM_001243079	126520	Hs.195352	NM_001011716	ENSG00000185988	PLK5	PLK-5|PLK5P|SgK384ps	polo like kinase 5	protein-coding
chip_Flag_4_vs_chip_merged_inputs_macs2_peak_18823	chr19	45455730	45456524	+	794	NA	Intergenic	Intergenic	-11868	NM_001114171	2354	Hs.590958	NM_006732	ENSG00000125740	FOSB	AP-1|G0S3|GOS3|GOSB	FosB proto-oncogene, AP-1 transcription factor subunit	protein-coding
chip_Flag_4_vs_chip_merged_inputs_macs2_peak_36542	chr9	136809485	136810223	+	793	NA	intron (NM_024718, intron 1 of 14)	intron (NM_024718, intron 1 of 14)	-1006	NR_024580	100131193	Hs.734812	NR_024580	ENSG00000228544	CCDC183-AS1	KIAA1984-AS1	CCDC183 antisense RNA 1	ncRNA
chip_Flag_4_vs_chip_merged_inputs_macs2_peak_19085	chr19	49151633	49152219	+	792	NA	TTS (NM_003660)	TTS (NM_003660)	3498	NM_002152	3270	Hs.436885	NM_002152	ENSG00000130528	HRC	-	histidine rich calcium binding protein	protein-coding
chip_Flag_4_vs_chip_merged_inputs_macs2_peak_18064	chr19	18097543	18097992	+	790	NA	promoter-TSS (NM_015016)	promoter-TSS (NM_015016)	-26	NM_015016	23031	Hs.466184	NM_015016	ENSG00000099308	MAST3	-	microtubule associated serine/threonine kinase 3	protein-coding
chip_Flag_4_vs_chip_merged_inputs_macs2_peak_15620	chr17	68457585	68458135	+	788	NA	promoter-TSS (NM_017983)	promoter-TSS (NM_017983)	-336	NM_001320772	55062	Hs.463964	NM_017983	ENSG00000070540	WIPI1	ATG18|ATG18A|WIPI49	WD repeat domain, phosphoinositide interacting 1	protein-coding
chip_Flag_4_vs_chip_merged_inputs_macs2_peak_7920	chr12	6724047	6724665	+	787	NA	promoter-TSS (NM_001164093)	promoter-TSS (NM_001164093)	73	NM_001164093	50813	Hs.530823	NM_016319	ENSG00000111652	COPS7A	CSN7|CSN7A|SGN7a	COP9 signalosome subunit 7A	protein-coding
chip_Flag_4_vs_chip_merged_inputs_macs2_peak_35508	chr9	107489732	107490200	+	787	NA	promoter-TSS (NM_001314052)	promoter-TSS (NM_001314052)	-246	NM_001314052	9314	Hs.376206	NM_004235	ENSG00000136826	KLF4	EZF|GKLF	Kruppel like factor 4	protein-coding
chip_Flag_4_vs_chip_merged_inputs_macs2_peak_30489	chr6	44223444	44224088	+	784	NA	5' UTR (NM_001078177, exon 1 of 14)	5' UTR (NM_001078177, exon 1 of 14)	140	NM_001078177	2030	Hs.25450	NM_004955	ENSG00000112759	SLC29A1	ENT1	solute carrier family 29 member 1 (Augustine blood group)	protein-coding
chip_Flag_4_vs_chip_merged_inputs_macs2_peak_1657	chr1	31155172	31155712	+	784	NA	Intergenic	CpG	84445	NM_024522	79570	Hs.470259	NM_024522	ENSG00000084628	NKAIN1	FAM77C	Sodium/potassium transporting ATPase interacting 1	protein-coding
chip_Flag_4_vs_chip_merged_inputs_macs2_peak_31411	chr7	1473969	1474461	+	784	NA	exon (NM_001080453, exon 41 of 48)	exon (NM_001080453, exon 41 of 48)	-14742	NM_182924	79778	Hs.376617	NM_024723	ENSG00000164877	MICALL2	JRAB|MICAL-L2	MICAL like 2	protein-coding
chip_Flag_4_vs_chip_merged_inputs_macs2_peak_18793	chr19	45154196	45155006	+	781	NA	intron (NM_198478, intron 3 of 3)	(GACAG)n|Simple_repeat|Simple_repeat	5549	NM_198478	284353	Hs.299256	NM_198478		NKPD1	-	NTPase, KAP family P-loop domain containing 1	protein-coding
chip_Flag_4_vs_chip_merged_inputs_macs2_peak_8648	chr12	103840526	103841865	+	781	NA	promoter-TSS (NM_001031701)	promoter-TSS (NM_001031701)	2	NM_001031701	51559	Hs.48428	NM_016575	ENSG00000111696	NT5DC3	TU12B1-TY|TU12B1TY	5'-nucleotidase domain containing 3	protein-coding
chip_Flag_4_vs_chip_merged_inputs_macs2_peak_28740	chr5	132422642	132423066	+	777	NA	intron (NR_045116, intron 2 of 3)	intron (NR_045116, intron 2 of 3)	12081	NR_045116	441108	Hs.658288	NM_001013717	ENSG00000197536	C5orf56	-	chromosome 5 open reading frame 56	ncRNA
chip_Flag_4_vs_chip_merged_inputs_macs2_peak_25368	chr3	13085202	13085683	+	776	NA	Intergenic	L3|LINE|CR1	-12325	NM_001134382	9922	Hs.475506	NM_014869	ENSG00000144711	IQSEC1	ARF-GEP100|ARFGEP100|BRAG2|GEP100	IQ motif and Sec7 domain 1	protein-coding
chip_Flag_4_vs_chip_merged_inputs_macs2_peak_26855	chr4	986805	987448	+	776	NA	TTS (NM_022042)	TTS (NM_022042)	129	NR_110313	3425	Hs.89560	NM_000203	ENSG00000127415	IDUA	IDA|MPS1	iduronidase, alpha-L-	protein-coding
chip_Flag_4_vs_chip_merged_inputs_macs2_peak_19121	chr19	49533422	49534488	+	776	NA	intron (NM_020650, intron 2 of 6)	CpG	6337	NM_020650	57333	Hs.567550	NM_020650	ENSG00000142552	RCN3	RLP49	reticulocalbin 3	protein-coding
chip_Flag_4_vs_chip_merged_inputs_macs2_peak_25743	chr3	45841900	45842460	+	774	NA	promoter-TSS (NR_075080)	promoter-TSS (NR_075080)	-22	NM_020347	54585	Hs.30824	NM_020347	ENSG00000163818	LZTFL1	BBS17	leucine zipper transcription factor like 1	protein-coding
chip_Flag_4_vs_chip_merged_inputs_macs2_peak_5678	chr10	132311259	132311749	+	773	NA	intron (NM_001318878, intron 1 of 11)	intron (NM_001318878, intron 1 of 11)	-3531	NM_173575	282974	Hs.469002	NM_173575	ENSG00000165752	STK32C	PKE|YANK3	serine/threonine kinase 32C	protein-coding
chip_Flag_4_vs_chip_merged_inputs_macs2_peak_5154	chr10	75402240	75402622	+	773	NA	promoter-TSS (NR_120651)	promoter-TSS (NR_120651)	-466	NR_110301	100131213	Hs.534598	NR_024421	ENSG00000237149	ZNF503-AS2	C10orf41|NCRNA00245	ZNF503 antisense RNA 2	ncRNA
chip_Flag_4_vs_chip_merged_inputs_macs2_peak_9789	chr14	20679931	20680356	+	773	NA	Intergenic	MLT1N2|LTR|ERVL-MaLR	-4034	NM_001145	283	Hs.283749	NM_001145	ENSG00000214274	ANG	ALS9|HEL168|RAA1|RNASE4|RNASE5	angiogenin	protein-coding
chip_Flag_4_vs_chip_merged_inputs_macs2_peak_35207	chr9	71911383	71911759	+	773	NA	promoter-TSS (NM_016014)	promoter-TSS (NM_016014)	64	NM_182505	138241	Hs.534190	NM_182505	ENSG00000155621	C9orf85	-	chromosome 9 open reading frame 85	protein-coding
chip_Flag_4_vs_chip_merged_inputs_macs2_peak_11996	chr16	1146328	1146936	+	773	NA	Intergenic	Intergenic	-6609	NM_021098	8912	Hs.459642	NM_021098	ENSG00000196557	CACNA1H	CACNA1HB|Cav3.2|ECA6|EIG6|HALD4	calcium voltage-gated channel subunit alpha1 H	protein-coding
chip_Flag_4_vs_chip_merged_inputs_macs2_peak_17412	chr19	6753306	6753913	+	771	NA	exon (NM_005490, exon 9 of 10)	exon (NM_005490, exon 9 of 10)	13903	NM_005490	10045	Hs.439645	NM_005490	ENSG00000125731	SH2D3A	NSP1	SH2 domain containing 3A	protein-coding
chip_Flag_4_vs_chip_merged_inputs_macs2_peak_28646	chr5	108748615	108749412	+	771	NA	promoter-TSS (NM_001308028)	promoter-TSS (NM_001308028)	86	NM_001308038	2241	Hs.107418	NM_005246	ENSG00000151422	FER	PPP1R74|TYK3|p94-Fer	FER tyrosine kinase	protein-coding
chip_Flag_4_vs_chip_merged_inputs_macs2_peak_28649	chr5	110738706	110739539	+	770	NA	exon (NM_001303249, exon 1 of 8)	exon (NM_001303249, exon 1 of 8)	150	NM_138773	91137	Hs.75639	NM_138773	ENSG00000164209	SLC25A46	HMSN6B	solute carrier family 25 member 46	protein-coding
chip_Flag_4_vs_chip_merged_inputs_macs2_peak_10030	chr14	67816304	67817172	+	769	NA	promoter-TSS (NM_015346)	promoter-TSS (NM_015346)	-149	NM_015346	23503	Hs.98041	NM_015346	ENSG00000072121	ZFYVE26	FYVE-CENT|SPG15	zinc finger FYVE-type containing 26	protein-coding
chip_Flag_4_vs_chip_merged_inputs_macs2_peak_8627	chr12	101279934	101280400	+	769	NA	promoter-TSS (NM_014503)	promoter-TSS (NM_014503)	40	NM_014503	27340	Hs.295732	NM_014503	ENSG00000120800	UTP20	1A6/DRIM|DRIM	UTP20, small subunit processome component	protein-coding
chip_Flag_4_vs_chip_merged_inputs_macs2_peak_32925	chr7	131586308	131586926	+	768	NA	Intergenic	Intergenic	-30000	NM_005397	5420	Hs.744213	NM_005397	ENSG00000128567	PODXL	Gp200|PC|PCLP|PCLP-1	podocalyxin like	protein-coding
chip_Flag_4_vs_chip_merged_inputs_macs2_peak_3370	chr1	174999160	174999783	+	768	NA	promoter-TSS (NM_014412)	promoter-TSS (NM_014412)	36	NM_001007214	27101	Hs.508524	NM_014412	ENSG00000116161	CACYBP	GIG5|PNAS-107|S100A6BP|SIP	calcyclin binding protein	protein-coding
chip_Flag_4_vs_chip_merged_inputs_macs2_peak_19075	chr19	49113667	49114039	+	768	NA	promoter-TSS (NM_001308419)	promoter-TSS (NM_001308419)	-508	NM_022165	64130	Hs.221737	NM_022165	ENSG00000104863	LIN7B	LIN-7B|MALS-2|MALS2|VELI2	lin-7 homolog B, crumbs cell polarity complex component	protein-coding
chip_Flag_4_vs_chip_merged_inputs_macs2_peak_15992	chr17	79728547	79728948	+	768	NA	Intergenic	MLT1J|LTR|ERVL-MaLR	-2356	NM_178543	339221	Hs.114084	NM_178543	ENSG00000182156	ENPP7	ALK-SMase|E-NPP 7|NPP-7|NPP7	ectonucleotide pyrophosphatase/phosphodiesterase 7	protein-coding
chip_Flag_4_vs_chip_merged_inputs_macs2_peak_4167	chr1	234755433	234755838	+	767	NA	Intergenic	Intergenic	31593	NR_038856	100506810	Hs.586634	NR_038856	ENSG00000227630	LINC01132	-	long intergenic non-protein coding RNA 1132	ncRNA
chip_Flag_4_vs_chip_merged_inputs_macs2_peak_10946	chr15	58749558	58750078	+	763	NA	5' UTR (NM_001320570, exon 1 of 15)	5' UTR (NM_001320570, exon 1 of 15)	160	NM_001320570	102	Hs.172028	NM_001110	ENSG00000137845	ADAM10	AD10|AD18|CD156c|CDw156|HsT18717|MADM|RAK|kuz	ADAM metallopeptidase domain 10	protein-coding
chip_Flag_4_vs_chip_merged_inputs_macs2_peak_11307	chr15	75738777	75739318	+	763	NA	non-coding (NR_024595, exon 2 of 5)	non-coding (NR_024595, exon 2 of 5)	1030	NR_024595	100128285	Hs.604066	NR_024595		DNM1P35	DNM1DN8-2|DNM1DN8.2|DNM1DN8@|FKSG88	dynamin 1 pseudogene 35	pseudo
chip_Flag_4_vs_chip_merged_inputs_macs2_peak_25450	chr3	14352006	14352577	+	762	NA	non-coding (NR_110135, exon 1 of 3)	non-coding (NR_110135, exon 1 of 3)	277	NR_110135	101927565	Hs.306905	NR_110135	ENSG00000251576	LINC01267	-	long intergenic non-protein coding RNA 1267	ncRNA
chip_Flag_4_vs_chip_merged_inputs_macs2_peak_24581	chr22	24648689	24649629	+	761	NA	intron (NR_024593, intron 4 of 5)	intron (NR_024593, intron 4 of 5)	9988	NR_024593	646074	Hs.531306	NM_001025230		POM121L10P	-	POM121 transmembrane nucleoporin like 10, pseudogene	pseudo
chip_Flag_4_vs_chip_merged_inputs_macs2_peak_12050	chr16	1408084	1408591	+	759	NA	intron (NM_001037125, intron 2 of 5)	CpG	6383	NM_001037125	64718	Hs.643536	NM_023076	ENSG00000059145	UNKL	C16orf28|ZC3H5L|ZC3HDC5L	unkempt family like zinc finger	protein-coding
chip_Flag_4_vs_chip_merged_inputs_macs2_peak_37290	chrX	103628656	103629281	+	758	NA	promoter-TSS (NM_004780)	promoter-TSS (NM_004780)	4	NM_004780	9338	Hs.95243	NM_004780	ENSG00000172465	TCEAL1	SIIR|WEX9|p21|pp21	transcription elongation factor A like 1	protein-coding
chip_Flag_4_vs_chip_merged_inputs_macs2_peak_10143	chr14	77799870	77800539	+	758	NA	intron (NM_020421, intron 1 of 10)	CpG	121	NM_020421	57143	Hs.413208	NM_020421	ENSG00000063761	ADCK1	-	aarF domain containing kinase 1	protein-coding
chip_Flag_4_vs_chip_merged_inputs_macs2_peak_15806	chr17	76500868	76501419	+	758	NA	intron (NM_024599, intron 1 of 18)	CpG	284	NM_024599	79651	Hs.464157	NM_024599	ENSG00000129667	RHBDF2	RHBDL5|RHBDL6|TEC|TOC|TOCG|iRhom2	rhomboid 5 homolog 2	protein-coding
chip_Flag_4_vs_chip_merged_inputs_macs2_peak_20915	chr2	129877281	129877735	+	757	NA	Intergenic	CpG	-45669	NR_110285	101927924	Hs.570248	NR_110285	ENSG00000237574	LINC01856	-	long intergenic non-protein coding RNA 1856	ncRNA
chip_Flag_4_vs_chip_merged_inputs_macs2_peak_27637	chr4	95255810	95256201	+	757	NA	intron (NM_003728, intron 4 of 15)	L2|LINE|L2	164514	NM_001256794	658	Hs.598475	NM_001203	ENSG00000138696	BMPR1B	ALK-6|ALK6|AMDD|BDA1D|BDA2|CDw293	bone morphogenetic protein receptor type 1B	protein-coding
chip_Flag_4_vs_chip_merged_inputs_macs2_peak_6811	chr11	64184980	64185699	+	756	NA	promoter-TSS (NM_006819)	promoter-TSS (NM_006819)	67	NM_001282652	10963	Hs.337295	NM_006819	ENSG00000168439	STIP1	HEL-S-94n|HOP|IEF-SSP-3521|P60|STI1|STI1L	stress induced phosphoprotein 1	protein-coding
chip_Flag_4_vs_chip_merged_inputs_macs2_peak_28727	chr5	132075323	132075792	+	755	NA	intron (NM_000758, intron 3 of 3)	intron (NM_000758, intron 3 of 3)	1765	NM_000758	1437	Hs.1349	NM_000758	ENSG00000164400	CSF2	GMCSF	colony stimulating factor 2	protein-coding
chip_Flag_4_vs_chip_merged_inputs_macs2_peak_14133	chr16	89873929	89874643	+	755	NA	intron (NM_014972, intron 1 of 17)	CpG	700	NM_014972	22980	Hs.415342	NM_014972	ENSG00000141002	TCF25	FKSG26|Hulp1|NULP1|PRO2620|hKIAA1049	transcription factor 25	protein-coding
chip_Flag_4_vs_chip_merged_inputs_macs2_peak_21389	chr2	219218761	219219388	+	755	NA	promoter-TSS (NM_005689)	promoter-TSS (NM_005689)	-84	NM_005689	10058	Hs.107911	NM_005689	ENSG00000115657	ABCB6	ABC|ABC14|DUH3|LAN|MCOPCB7|MTABC3|PRP|PSHK2|umat	ATP binding cassette subfamily B member 6 (Langereis blood group)	protein-coding
chip_Flag_4_vs_chip_merged_inputs_macs2_peak_17439	chr19	7505773	7506280	+	750	NA	exon (NM_198534, exon 7 of 9)	exon (NM_198534, exon 7 of 9)	8467	NM_198534	374877	Hs.631862	NM_198534	ENSG00000198723	C19orf45	-	chromosome 19 open reading frame 45	protein-coding
chip_Flag_4_vs_chip_merged_inputs_macs2_peak_36499	chr9	136644293	136644866	+	750	NA	Intergenic	Intergenic	-14277	NR_046367	51162	Hs.91481	NM_016215	ENSG00000172889	EGFL7	NEU1|VE-STATIN|ZNEU1	EGF like domain multiple 7	protein-coding
chip_Flag_4_vs_chip_merged_inputs_macs2_peak_30395	chr6	42260591	42261017	+	750	NA	intron (NM_033502, intron 8 of 17)	intron (NM_033502, intron 8 of 17)	-42909	NM_018141	55173	Hs.380887	NM_018141	ENSG00000048544	MRPS10	MRP-S10|PNAS-122	mitochondrial ribosomal protein S10	protein-coding
chip_Flag_4_vs_chip_merged_inputs_macs2_peak_11768	chr15	101251704	101252517	+	749	NA	promoter-TSS (NM_014918)	promoter-TSS (NM_014918)	-178	NM_014918	22856	Hs.110488	NM_014918	ENSG00000131873	CHSY1	CHSY|CSS1|ChSy-1|TPBS	chondroitin sulfate synthase 1	protein-coding
chip_Flag_4_vs_chip_merged_inputs_macs2_peak_15396	chr17	57255978	57256749	+	747	NA	promoter-TSS (NM_001322251)	promoter-TSS (NM_001322251)	-207	NM_138962	124540	Hs.658922	NM_138962	ENSG00000153944	MSI2	MSI2H	musashi RNA binding protein 2	protein-coding
chip_Flag_4_vs_chip_merged_inputs_macs2_peak_5344	chr10	91798200	91798698	+	746	NA	promoter-TSS (NR_108070)	promoter-TSS (NR_108070)	55	NM_025235	80351	Hs.329327	NM_025235	ENSG00000107854	TNKS2	ARTD6|PARP-5b|PARP-5c|PARP5B|PARP5C|TANK2|TNKL|pART6	tankyrase 2	protein-coding
chip_Flag_4_vs_chip_merged_inputs_macs2_peak_21778	chr20	5950357	5950745	+	744	NA	promoter-TSS (NM_015939)	promoter-TSS (NM_015939)	7	NM_001281467	51605	Hs.128791	NM_015939	ENSG00000089195	TRMT6	CGI-09|GCD10|Gcd10p	tRNA methyltransferase 6	protein-coding
chip_Flag_4_vs_chip_merged_inputs_macs2_peak_9844	chr14	24095423	24095829	+	744	NA	intron (NM_001291556, intron 2 of 9)	intron (NM_001291556, intron 2 of 9)	1345	NM_001308054	5106	Hs.75812	NM_004563	ENSG00000100889	PCK2	PEPCK|PEPCK-M|PEPCK2	phosphoenolpyruvate carboxykinase 2, mitochondrial	protein-coding
chip_Flag_4_vs_chip_merged_inputs_macs2_peak_14977	chr17	42180995	42181600	+	744	NA	promoter-TSS (NM_012285)	promoter-TSS (NM_012285)	-19	NM_012285	23415	Hs.304081	NM_012285	ENSG00000089558	KCNH4	BEC2|ELK1|Kv12.3	potassium voltage-gated channel subfamily H member 4	protein-coding
chip_Flag_4_vs_chip_merged_inputs_macs2_peak_5439	chr10	101694775	101695511	+	737	NA	promoter-TSS (NM_022039)	promoter-TSS (NM_022039)	152	NM_001323541	6468	Hs.500822	NM_022039	ENSG00000107829	FBXW4	DAC|FBW4|FBWD4|SHFM3|SHSF3	F-box and WD repeat domain containing 4	protein-coding
chip_Flag_4_vs_chip_merged_inputs_macs2_peak_17287	chr19	4580328	4580753	+	735	NA	Intergenic	CpG	-20781	NM_032108	10501	Hs.465642	NM_020241	ENSG00000167680	SEMA6B	SEM-SEMA-Y|SEMA-VIB|SEMAN|semaZ	semaphorin 6B	protein-coding
chip_Flag_4_vs_chip_merged_inputs_macs2_peak_32973	chr7	135509895	135510640	+	734	NA	promoter-TSS (NM_001190847)	promoter-TSS (NM_001190847)	-140	NM_001190847	4850	Hs.490224	NM_013316	ENSG00000080802	CNOT4	CLONE243|NOT4|NOT4H	CCR4-NOT transcription complex subunit 4	protein-coding
chip_Flag_4_vs_chip_merged_inputs_macs2_peak_3969	chr1	226679969	226680397	+	734	NA	intron (NM_002221, intron 2 of 7)	intron (NM_002221, intron 2 of 7)	-5115	NR_103784	100506443	Hs.664293	NR_103784		ITPKB-IT1	-	ITPKB intronic transcript 1	ncRNA
chip_Flag_4_vs_chip_merged_inputs_macs2_peak_14955	chr17	41688978	41689747	+	734	NA	intron (NM_005801, intron 1 of 3)	CpG	487	NM_005801	10209	Hs.150580	NM_005801	ENSG00000173812	EIF1	A121|EIF-1|EIF1A|ISO1|SUI1	eukaryotic translation initiation factor 1	protein-coding
chip_Flag_4_vs_chip_merged_inputs_macs2_peak_17393	chr19	6425471	6425791	+	733	NA	promoter-TSS (NM_003685)	promoter-TSS (NM_003685)	-820	NM_003685	8570	Hs.727344	NM_003685	ENSG00000088247	KHSRP	FBP2|FUBP2|KSRP	KH-type splicing regulatory protein	protein-coding
chip_Flag_4_vs_chip_merged_inputs_macs2_peak_19894	chr2	28956349	28956739	+	733	NA	Intergenic	MER5A|DNA|hAT-Charlie	-24754	NM_001321538	165186	Hs.525977	NM_199280	ENSG00000189350	FAM179A	-	family with sequence similarity 179 member A	protein-coding
chip_Flag_4_vs_chip_merged_inputs_macs2_peak_27504	chr4	56436228	56436610	+	733	NA	promoter-TSS (NM_002703)	promoter-TSS (NM_002703)	316	NM_001079525	10606	Hs.518774	NM_006452	ENSG00000128050	PAICS	ADE2|ADE2H1|AIRC|PAIS	phosphoribosylaminoimidazole carboxylase and phosphoribosylaminoimidazolesuccinocarboxamide synthase	protein-coding
chip_Flag_4_vs_chip_merged_inputs_macs2_peak_7277	chr11	71448191	71449109	+	733	NA	promoter-TSS (NM_001360)	promoter-TSS (NM_001360)	-219	NM_001360	1717	Hs.503134	NM_001360	ENSG00000172893	DHCR7	SLOS	7-dehydrocholesterol reductase	protein-coding
chip_Flag_4_vs_chip_merged_inputs_macs2_peak_4098	chr1	230160985	230161570	+	731	NA	intron (NM_004481, intron 1 of 15)	MLT1H2|LTR|ERVL-MaLR	94082	NR_120373	2590	Hs.743964	NM_004481	ENSG00000143641	GALNT2	GalNAc-T2	polypeptide N-acetylgalactosaminyltransferase 2	protein-coding
chip_Flag_4_vs_chip_merged_inputs_macs2_peak_1870	chr1	37255368	37255732	+	730	NA	Intergenic	Intergenic	93987	NR_036217	100422898		NR_036217	ENSG00000264698	MIR4255	-	microRNA 4255	ncRNA
chip_Flag_4_vs_chip_merged_inputs_macs2_peak_16925	chr19	1169600	1170369	+	730	NA	intron (NM_014963, intron 1 of 31)	L1MB7|LINE|L1	4299	NM_014963	22904	Hs.408708	NM_014963	ENSG00000064932	SBNO2	KIAA0963|SNO|STNO	strawberry notch homolog 2	protein-coding
chip_Flag_4_vs_chip_merged_inputs_macs2_peak_26252	chr3	129614821	129615365	+	730	NA	Intergenic	L2b|LINE|L2	-8354	NM_015103	23129	Hs.301685	NM_015103	ENSG00000004399	PLXND1	PLEXD1	plexin D1	protein-coding
chip_Flag_4_vs_chip_merged_inputs_macs2_peak_8385	chr12	56449063	56449618	+	729	NA	TTS (NM_012064)	TTS (NM_012064)	125	NM_001330295	8914	Hs.118631	NM_003920	ENSG00000111602	TIMELESS	TIM|TIM1|hTIM	timeless circadian clock	protein-coding
chip_Flag_4_vs_chip_merged_inputs_macs2_peak_7188	chr11	69231549	69231993	+	728	NA	Intergenic	Intergenic	-60209	NR_104161	338694	Hs.564235	NR_104161	ENSG00000261070	LOC338694	-	uncharacterized LOC338694	ncRNA
chip_Flag_4_vs_chip_merged_inputs_macs2_peak_26372	chr3	149129401	149130026	+	727	NA	5' UTR (NM_001308258, exon 1 of 16)	5' UTR (NM_001308258, exon 1 of 16)	129	NM_001308258	84343	Hs.558314	NM_032383	ENSG00000163755	HPS3	BLOC2S1|SUTAL	HPS3, biogenesis of lysosomal organelles complex 2 subunit 1	protein-coding
chip_Flag_4_vs_chip_merged_inputs_macs2_peak_37145	chrX	48521530	48521993	+	727	NA	promoter-TSS (NM_006579)	promoter-TSS (NM_006579)	-15	NM_006579	10682	Hs.30619	NM_006579	ENSG00000147155	EBP	CDPX2|CHO2|CPX|CPXD|MEND	emopamil binding protein (sterol isomerase)	protein-coding
chip_Flag_4_vs_chip_merged_inputs_macs2_peak_21822	chr20	18793892	18794242	+	727	NA	promoter-TSS (NR_026884)	promoter-TSS (NR_026884)	18	NR_026885	100270804	Hs.598768	NR_026885		LOC100270804	-	uncharacterized LOC100270804	ncRNA
chip_Flag_4_vs_chip_merged_inputs_macs2_peak_27652	chr4	99950242	99950923	+	727	NA	promoter-TSS (NM_002106)	promoter-TSS (NM_002106)	88	NR_125923	256880	Hs.448554	NR_002799	ENSG00000245322	LOC256880	-	uncharacterized LOC256880	ncRNA
chip_Flag_4_vs_chip_merged_inputs_macs2_peak_12265	chr16	3282752	3284056	+	724	NA	promoter-TSS (NM_005741)	promoter-TSS (NM_005741)	-83	NM_005741	10127	Hs.611475	NM_005741	ENSG00000006194	ZNF263	FPM315|ZKSCAN12|ZSCAN44	zinc finger protein 263	protein-coding
chip_Flag_4_vs_chip_merged_inputs_macs2_peak_20479	chr2	88691536	88692189	+	724	NA	exon (NM_144563, exon 1 of 9)	exon (NM_144563, exon 1 of 9)	204	NM_144563	22934	Hs.469264	NM_144563	ENSG00000153574	RPIA	RPI|RPIAD	ribose 5-phosphate isomerase A	protein-coding
chip_Flag_4_vs_chip_merged_inputs_macs2_peak_15550	chr17	64506438	64506952	+	724	NA	promoter-TSS (NM_001320597)	promoter-TSS (NM_001320597)	-9	NM_001320596	1655	Hs.279806	NM_004396	ENSG00000108654	DDX5	G17P1|HLR1|HUMP68|p68	DEAD-box helicase 5	protein-coding
chip_Flag_4_vs_chip_merged_inputs_macs2_peak_29415	chr5	178626947	178627413	+	722	NA	promoter-TSS (NM_020666)	promoter-TSS (NM_020666)	-127	NM_020666	57396	Hs.406557	NM_020666	ENSG00000113240	CLK4	-	CDC like kinase 4	protein-coding
chip_Flag_4_vs_chip_merged_inputs_macs2_peak_6601	chr11	57515532	57516007	+	722	NA	promoter-TSS (NM_001198810)	promoter-TSS (NM_001198810)	-50	NM_003627	8501	Hs.591952	NM_003627	ENSG00000149150	SLC43A1	LAT3|PB39|POV1|R00504	solute carrier family 43 member 1	protein-coding
chip_Flag_4_vs_chip_merged_inputs_macs2_peak_2325	chr1	54775151	54775509	+	722	NA	Intergenic	MLT1K|LTR|ERVL-MaLR	-10777	NM_152268	25973	Hs.380169	NM_152268	ENSG00000162396	PARS2	MT-PRORS|proRS	prolyl-tRNA synthetase 2, mitochondrial (putative)	protein-coding
chip_Flag_4_vs_chip_merged_inputs_macs2_peak_19627	chr2	10030287	10030670	+	720	NA	Intergenic	MLT1A0|LTR|ERVL-MaLR	12923	NR_135558	101929882	Hs.405158	NR_135558		LOC101929882	-	uncharacterized LOC101929882	ncRNA
chip_Flag_4_vs_chip_merged_inputs_macs2_peak_11881	chr16	683695	684552	+	720	NA	TTS (NM_032259)	TTS (NM_032259)	316	NM_001005920	339123	Hs.533771	NM_001005920	ENSG00000161999	JMJD8	C16orf20|PP14397	jumonji domain containing 8	protein-coding
chip_Flag_4_vs_chip_merged_inputs_macs2_peak_14581	chr17	21322933	21323387	+	719	NA	Intergenic	MLT1J|LTR|ERVL-MaLR	35124	NM_002756	5606	Hs.514012	NM_002756	ENSG00000034152	MAP2K3	MAPKK3|MEK3|MKK3|PRKMK3|SAPKK-2|SAPKK2	mitogen-activated protein kinase kinase 3	protein-coding
chip_Flag_4_vs_chip_merged_inputs_macs2_peak_8313	chr12	53984937	53985339	+	719	NA	promoter-TSS (NM_017409)	promoter-TSS (NM_017409)	-24	NM_017409	3226	Hs.44276	NM_017409	ENSG00000180818	HOXC10	HOX3I	homeobox C10	protein-coding
chip_Flag_4_vs_chip_merged_inputs_macs2_peak_37287	chrX	103310808	103311196	+	717	NA	promoter-TSS (NM_001168401)	promoter-TSS (NM_001168401)	8	NM_001168401	84707	Hs.398989	NM_032621	ENSG00000133134	BEX2	BEX1|DJ79P11.1	brain expressed X-linked 2	protein-coding
chip_Flag_4_vs_chip_merged_inputs_macs2_peak_37404	chrX	135520471	135520792	+	716	NA	promoter-TSS (NR_046740)	promoter-TSS (NR_046740)	1	NM_182540	203522	Hs.496829	NM_182540	ENSG00000165359	INTS6L	DDX26B	integrator complex subunit 6 like	protein-coding
chip_Flag_4_vs_chip_merged_inputs_macs2_peak_12344	chr16	4745138	4745580	+	714	NA	intron (NM_139170, intron 6 of 9)	MLT1O|LTR|ERVL-MaLR	-10982	NR_040252	124401	Hs.654859	NM_133450	ENSG00000168096	ANKS3	-	ankyrin repeat and sterile alpha motif domain containing 3	protein-coding
chip_Flag_4_vs_chip_merged_inputs_macs2_peak_669	chr1	7783771	7784631	+	712	NA	promoter-TSS (NM_001289861)	promoter-TSS (NM_001289861)	-228	NM_016831	8863	Hs.162200	NM_016831	ENSG00000049246	PER3	FASPS3|GIG13	period circadian clock 3	protein-coding
chip_Flag_4_vs_chip_merged_inputs_macs2_peak_24105	chr22	20240140	20241021	+	709	NA	TTS (NM_023004)	TTS (NM_023004)	8631	NR_031618	100302118		NR_031618	ENSG00000221039	MIR1286	MIRN1286|hsa-mir-1286|mir-1286	microRNA 1286	ncRNA
chip_Flag_4_vs_chip_merged_inputs_macs2_peak_30880	chr6	143511360	143511920	+	708	NA	5' UTR (NM_032020, exon 1 of 7)	5' UTR (NM_032020, exon 1 of 7)	243	NM_032020	2519	Hs.17680	NM_032020	ENSG00000001036	FUCA2	dJ20N2.5	fucosidase, alpha-L- 2, plasma	protein-coding
chip_Flag_4_vs_chip_merged_inputs_macs2_peak_13872	chr16	87145603	87146249	+	703	NA	Intergenic	MER77|LTR|ERVL	-66189	NR_110939	101928708	Hs.585717	NR_110939	ENSG00000261095	LOC101928708	-	uncharacterized LOC101928708	ncRNA
chip_Flag_4_vs_chip_merged_inputs_macs2_peak_6372	chr11	33015599	33016067	+	703	NA	promoter-TSS (NM_001077242)	promoter-TSS (NM_001077242)	-31	NM_001077242	91614	Hs.280990	NM_139160	ENSG00000121690	DEPDC7	TR2|dJ85M6.4	DEP domain containing 7	protein-coding
chip_Flag_4_vs_chip_merged_inputs_macs2_peak_17291	chr19	4607016	4607574	+	702	NA	Intergenic	Intergenic	-32220	NM_152362	126282	Hs.465643	NM_152362	ENSG00000185361	TNFAIP8L1	TIPE1	TNF alpha induced protein 8 like 1	protein-coding
chip_Flag_4_vs_chip_merged_inputs_macs2_peak_28374	chr5	54883431	54883890	+	700	NA	Intergenic	CpG	101926	NM_001135604	11082	Hs.129944	NM_007036	ENSG00000164283	ESM1	endocan	endothelial cell specific molecule 1	protein-coding
chip_Flag_4_vs_chip_merged_inputs_macs2_peak_3425	chr1	181022727	181023123	+	699	NA	5' UTR (NM_001286210, exon 1 of 6)	5' UTR (NM_001286210, exon 1 of 6)	196	NM_001286210	10228	Hs.518417	NM_005819	ENSG00000135823	STX6	-	syntaxin 6	protein-coding
chip_Flag_4_vs_chip_merged_inputs_macs2_peak_6327	chr11	18698782	18699457	+	698	NA	intron (NM_153347, intron 1 of 2)	CpG	384	NM_153347	144110	Hs.502100	NM_153347	ENSG00000151117	TMEM86A	-	transmembrane protein 86A	protein-coding
chip_Flag_4_vs_chip_merged_inputs_macs2_peak_30698	chr6	107275280	107275673	+	696	NA	intron (NM_020381, intron 2 of 7)	MLT1H2|LTR|ERVL-MaLR	-161044	NM_001080450	57673	Hs.418045	NM_001080450	ENSG00000178409	BEND3	KIAA1553	BEN domain containing 3	protein-coding
chip_Flag_4_vs_chip_merged_inputs_macs2_peak_23301	chr21	38965963	38966458	+	696	NA	Intergenic	Intergenic	11564	NR_109962	101928435	Hs.385528	NR_109962	ENSG00000232837	LINC01700	-	long intergenic non-protein coding RNA 1700	ncRNA
chip_Flag_4_vs_chip_merged_inputs_macs2_peak_15066	chr17	44123165	44124111	+	695	NA	promoter-TSS (NM_005474)	promoter-TSS (NM_005474)	8	NM_001015053	10014	Hs.438782	NM_005474	ENSG00000108840	HDAC5	HD5|NY-CO-9	histone deacetylase 5	protein-coding
chip_Flag_4_vs_chip_merged_inputs_macs2_peak_32399	chr7	98514167	98514524	+	694	NA	Intergenic	MLT1K|LTR|ERVL-MaLR	-102940	NM_002523	4885	Hs.3281	NM_002523	ENSG00000106236	NPTX2	NARP|NP-II|NP2	neuronal pentraxin 2	protein-coding
chip_Flag_4_vs_chip_merged_inputs_macs2_peak_8881	chr12	113966005	113966664	+	694	NA	promoter-TSS (NM_001146699)	promoter-TSS (NM_001146699)	37	NM_001146699	9904	Hs.7482	NM_016196	ENSG00000122965	RBM19	-	RNA binding motif protein 19	protein-coding
chip_Flag_4_vs_chip_merged_inputs_macs2_peak_30716	chr6	108557697	108558276	+	694	NA	Intergenic	CpG	-1837	NM_201559	2309	Hs.220950	NM_001455	ENSG00000118689	FOXO3	AF6q21|FKHRL1|FKHRL1P2|FOXO2|FOXO3A	forkhead box O3	protein-coding
chip_Flag_4_vs_chip_merged_inputs_macs2_peak_18260	chr19	29841694	29842135	+	693	NA	Intergenic	MLT1K|LTR|ERVL-MaLR	29920	NM_001238	898	Hs.244723	NM_001238	ENSG00000105173	CCNE1	CCNE|pCCNE1	cyclin E1	protein-coding
chip_Flag_4_vs_chip_merged_inputs_macs2_peak_8405	chr12	57078454	57079015	+	691	NA	promoter-TSS (NM_001130963)	promoter-TSS (NM_001130963)	57	NM_001130963	23306	Hs.591040	NM_015257	ENSG00000166881	NEMP1	TMEM194|TMEM194A	nuclear envelope integral membrane protein 1	protein-coding
chip_Flag_4_vs_chip_merged_inputs_macs2_peak_15634	chr17	73092510	73092900	+	691	NA	promoter-TSS (NM_001159770)	promoter-TSS (NM_001159770)	9	NM_139177	201266	Hs.221127	NM_139177	ENSG00000133195	SLC39A11	C17orf26|ZIP11	solute carrier family 39 member 11	protein-coding
chip_Flag_4_vs_chip_merged_inputs_macs2_peak_10078	chr14	73771803	73772220	+	688	NA	intron (NM_001043318, intron 1 of 11)	intron (NM_001043318, intron 1 of 11)	-11713	NM_194278	91748	Hs.594157	NM_194278	ENSG00000156030	ELMSAN1	C14orf117|C14orf43|LSR68|MIDEAS|c14_5541	ELM2 and Myb/SANT domain containing 1	protein-coding
chip_Flag_4_vs_chip_merged_inputs_macs2_peak_19042	chr19	48780722	48781222	+	688	NA	Intergenic	LTR13A|LTR|ERVK	25413	NM_019113	26291	Hs.283015	NM_019113	ENSG00000105550	FGF21	-	fibroblast growth factor 21	protein-coding
chip_Flag_4_vs_chip_merged_inputs_macs2_peak_7183	chr11	69192266	69192783	+	688	NA	Intergenic	Intergenic	-20962	NR_104161	338694	Hs.564235	NR_104161	ENSG00000261070	LOC338694	-	uncharacterized LOC338694	ncRNA
chip_Flag_4_vs_chip_merged_inputs_macs2_peak_21743	chr20	3767604	3768104	+	688	NA	promoter-TSS (NM_001039140)	promoter-TSS (NM_001039140)	-49	NM_001039140	54976	Hs.274422	NM_017874	ENSG00000101220	C20orf27	-	chromosome 20 open reading frame 27	protein-coding
chip_Flag_4_vs_chip_merged_inputs_macs2_peak_5328	chr10	87861942	87862509	+	688	NA	exon (NM_001126049, exon 1 of 1)	exon (NM_001126049, exon 1 of 1)	1212	NM_001126049	100144748	Hs.559820	NM_001126049	ENSG00000227268	KLLN	CWS4|KILLIN	killin, p53-regulated DNA replication inhibitor	protein-coding
chip_Flag_4_vs_chip_merged_inputs_macs2_peak_16404	chr18	7467745	7468131	+	688	NA	Intergenic	Intergenic	-99378	NM_001105244	5797	Hs.49774	NM_002845	ENSG00000173482	PTPRM	PTPRL1|R-PTP-MU|RPTPM|RPTPU|hR-PTPu	protein tyrosine phosphatase, receptor type M	protein-coding
chip_Flag_4_vs_chip_merged_inputs_macs2_peak_34248	chr8	95229510	95230041	+	687	NA	Intergenic	MLT1K|LTR|ERVL-MaLR	-13401	NR_046232	619344	Hs.741630	NR_046232	ENSG00000253351	LINC01298	C8orf69	long intergenic non-protein coding RNA 1298	ncRNA
chip_Flag_4_vs_chip_merged_inputs_macs2_peak_29726	chr6	14799888	14800249	+	686	NA	Intergenic	MLT1J|LTR|ERVL-MaLR	-445907	NM_004973	3720	Hs.269059	NM_004973	ENSG00000008083	JARID2	JMJ	jumonji and AT-rich interaction domain containing 2	protein-coding
chip_Flag_4_vs_chip_merged_inputs_macs2_peak_18640	chr19	40650206	40650677	+	686	NA	Intergenic	MLT1K|LTR|ERVL-MaLR	39723	NM_001289980	9253	Hs.326953	NM_004756	ENSG00000105245	NUMBL	CAG3A|CTG3a|NBL|NUMB-R|NUMBLIKE|NUMBR|TNRC23	NUMB like, endocytic adaptor protein	protein-coding
chip_Flag_4_vs_chip_merged_inputs_macs2_peak_27340	chr4	24472729	24473249	+	686	NA	promoter-TSS (NM_001330752)	promoter-TSS (NM_001330752)	-160	NM_001330752	10891	Hs.527078	NM_013261	ENSG00000109819	PPARGC1A	LEM6|PGC-1(alpha)|PGC-1alpha|PGC-1v|PGC1|PGC1A|PPARGC1	PPARG coactivator 1 alpha	protein-coding
chip_Flag_4_vs_chip_merged_inputs_macs2_peak_3894	chr1	223244240	223244758	+	684	NA	intron (NM_001037175, intron 5 of 5)	intron (NM_001037175, intron 5 of 5)	-101217	NM_003268	7100	Hs.604542	NM_003268	ENSG00000187554	TLR5	MELIOS|SLE1|SLEB1|TIL3	toll like receptor 5	protein-coding
chip_Flag_4_vs_chip_merged_inputs_macs2_peak_32395	chr7	98458063	98458584	+	684	NA	Intergenic	Intergenic	-57208	NM_018842	55971	Hs.656063	NM_018842	ENSG00000006453	BAIAP2L1	IRTKS	BAI1 associated protein 2 like 1	protein-coding
chip_Flag_4_vs_chip_merged_inputs_macs2_peak_20313	chr2	73113034	73113765	+	683	NA	promoter-TSS (NM_015470)	promoter-TSS (NM_015470)	-381	NM_015470	26056	Hs.24557	NM_015470	ENSG00000135631	RAB11FIP5	GAF1|RIP11|pp75	RAB11 family interacting protein 5	protein-coding
chip_Flag_4_vs_chip_merged_inputs_macs2_peak_26119	chr3	119468707	119469238	+	683	NA	promoter-TSS (NM_152305)	promoter-TSS (NM_152305)	34	NM_152305	56983	Hs.231750	NM_152305	ENSG00000163389	POGLUT1	C3orf9|CLP46|KDELCL1|KTELC1|LGMD2Z|MDS010|MDSRP|Rumi|hCLP46	protein O-glucosyltransferase 1	protein-coding
chip_Flag_4_vs_chip_merged_inputs_macs2_peak_3817	chr1	212699147	212699596	+	683	NA	intron (NM_018664, intron 1 of 2)	CpG	614	NM_018664	55509	Hs.62919	NM_018664	ENSG00000123685	BATF3	JDP1|JUNDM1|SNFT	basic leucine zipper ATF-like transcription factor 3	protein-coding
chip_Flag_4_vs_chip_merged_inputs_macs2_peak_9151	chr12	124744647	124745233	+	681	NA	Intergenic	MLT1K|LTR|ERVL-MaLR	119033	NM_001082959	949	Hs.731377	NM_005505	ENSG00000073060	SCARB1	CD36L1|CLA-1|CLA1|HDLQTL6|SR-BI|SRB1	scavenger receptor class B member 1	protein-coding
chip_Flag_4_vs_chip_merged_inputs_macs2_peak_20608	chr2	101150998	101151664	+	678	NA	promoter-TSS (NR_135594)	promoter-TSS (NR_135594)	116	NR_138475	11138	Hs.442657	NM_007063	ENSG00000204634	TBC1D8	AD3|GRAMD8|HBLP1|TBC1D8A|VRP	TBC1 domain family member 8	protein-coding
chip_Flag_4_vs_chip_merged_inputs_macs2_peak_25995	chr3	58521066	58521485	+	678	NA	intron (NM_003500, intron 12 of 14)	intron (NM_003500, intron 12 of 14)	15927	NM_003500	8309	Hs.444959	NM_003500	ENSG00000168306	ACOX2	BCOX|BRCACOX|BRCOX|THCCox	acyl-CoA oxidase 2	protein-coding
chip_Flag_4_vs_chip_merged_inputs_macs2_peak_37360	chrX	129906273	129906741	+	674	NA	intron (NM_006649, intron 1 of 14)	intron (NM_006649, intron 1 of 14)	386	NM_006649	10813	Hs.458598	NM_006649	ENSG00000156697	UTP14A	NYCO16|SDCCAG16|dJ537K23.3	UTP14A small subunit processome component	protein-coding
chip_Flag_4_vs_chip_merged_inputs_macs2_peak_14535	chr17	18856084	18856497	+	674	NA	promoter-TSS (NM_001243942)	promoter-TSS (NM_001243942)	-9	NM_001243936	5636	Hs.632236	NM_002767	ENSG00000141127	PRPSAP2	PAP41	phosphoribosyl pyrophosphate synthetase associated protein 2	protein-coding
chip_Flag_4_vs_chip_merged_inputs_macs2_peak_434	chr1	3467487	3468208	+	674	NA	intron (NM_014448, intron 4 of 14)	intron (NM_014448, intron 4 of 14)	13264	NM_014448	27237	Hs.87435	NM_014448	ENSG00000130762	ARHGEF16	GEF16|NBR	Rho guanine nucleotide exchange factor 16	protein-coding
chip_Flag_4_vs_chip_merged_inputs_macs2_peak_17577	chr19	10289133	10289701	+	673	NA	promoter-TSS (NM_003259)	promoter-TSS (NM_003259)	-562	NM_003259	7087	Hs.465862	NM_003259	ENSG00000105376	ICAM5	TLCN|TLN	intercellular adhesion molecule 5	protein-coding
chip_Flag_4_vs_chip_merged_inputs_macs2_peak_11134	chr15	69394497	69394961	+	673	NA	intron (NM_001104554, intron 6 of 8)	intron (NM_001104554, intron 6 of 8)	-19517	NM_004856	9493	Hs.270845	NM_004856	ENSG00000137807	KIF23	CHO1|KNSL5|MKLP-1|MKLP1	kinesin family member 23	protein-coding
chip_Flag_4_vs_chip_merged_inputs_macs2_peak_12947	chr16	29883980	29884281	+	673	NA	intron (NM_001114100, intron 6 of 15)	MLT1K|LTR|ERVL-MaLR	15134	NM_001243333	26470	Hs.6314	NM_012410	ENSG00000174938	SEZ6L2	BSRPA|PSK-1	seizure related 6 homolog like 2	protein-coding
chip_Flag_4_vs_chip_merged_inputs_macs2_peak_30860	chr6	139028838	139029464	+	671	NA	intron (NM_021243, intron 1 of 2)	CpG	469	NM_021243	58527	Hs.600861	NM_021243	ENSG00000146386	ABRACL	C6orf115|Costars|HSPC280|PRO2013	ABRA C-terminal like	protein-coding
chip_Flag_4_vs_chip_merged_inputs_macs2_peak_20031	chr2	43995660	43996364	+	670	NA	promoter-TSS (NM_133259)	promoter-TSS (NM_133259)	-7	NM_133259	10128	Hs.368084	NM_133259	ENSG00000138095	LRPPRC	CLONE-23970|GP130|LRP130|LSFC	leucine rich pentatricopeptide repeat containing	protein-coding
chip_Flag_4_vs_chip_merged_inputs_macs2_peak_27375	chr4	37686273	37686969	+	670	NA	promoter-TSS (NM_001085399)	promoter-TSS (NM_001085399)	-244	NM_001085399	768211	Hs.283378	NM_001085399	ENSG00000181826	RELL1	-	RELT like 1	protein-coding
chip_Flag_4_vs_chip_merged_inputs_macs2_peak_15538	chr17	64027353	64027737	+	669	NA	Intergenic	MLT1J2|LTR|ERVL-MaLR	-6911	NM_001099787	3384	Hs.431460	NM_000873	ENSG00000108622	ICAM2	CD102	intercellular adhesion molecule 2	protein-coding
chip_Flag_4_vs_chip_merged_inputs_macs2_peak_4697	chr10	43420275	43421104	+	668	NA	Intergenic	AluJo|SINE|Alu	-11441	NM_001098204	3185	Hs.808	NM_004966	ENSG00000169813	HNRNPF	HNRPF|OK/SW-cl.23|mcs94-1	heterogeneous nuclear ribonucleoprotein F	protein-coding
chip_Flag_4_vs_chip_merged_inputs_macs2_peak_13709	chr16	85137332	85137872	+	668	NA	intron (NR_033984, intron 1 of 2)	CpG	452	NR_033984	400548	Hs.592054	NR_033984	ENSG00000278214	LINC02139	-	long intergenic non-protein coding RNA 2139	ncRNA
chip_Flag_4_vs_chip_merged_inputs_macs2_peak_35426	chr9	97632878	97633571	+	668	NA	promoter-TSS (NM_002486)	promoter-TSS (NM_002486)	-199	NM_002486	4686	Hs.595669	NM_002486	ENSG00000136937	NCBP1	CBP80|NCBP|Sto1	nuclear cap binding protein subunit 1	protein-coding
chip_Flag_4_vs_chip_merged_inputs_macs2_peak_24956	chr22	42270328	42270770	+	660	NA	intron (NR_036498, intron 1 of 1)	CpG	796	NR_036498	388906	Hs.730075	NR_036498	ENSG00000182057	OGFRP1	-	opioid growth factor receptor pseudogene 1	pseudo
chip_Flag_4_vs_chip_merged_inputs_macs2_peak_9845	chr14	24114666	24115196	+	660	NA	promoter-TSS (NR_028100)	promoter-TSS (NR_028100)	154	NR_028099	80344	Hs.525251	NM_025230	ENSG00000100897	DCAF11	GL014|PRO2389|WDR23	DDB1 and CUL4 associated factor 11	protein-coding
chip_Flag_4_vs_chip_merged_inputs_macs2_peak_37316	chrX	118839305	118839764	+	660	NA	promoter-TSS (NR_110393)	promoter-TSS (NR_110393)	-22	NR_110393	101928287	Hs.496647	NR_110393	ENSG00000203650	LINC01285	-	long intergenic non-protein coding RNA 1285	ncRNA
chip_Flag_4_vs_chip_merged_inputs_macs2_peak_37278	chrX	101617695	101618216	+	660	NA	promoter-TSS (NR_033669)	promoter-TSS (NR_033669)	46	NM_019007	54470	Hs.83530	NM_019007	ENSG00000198960	ARMCX6	GASP10	armadillo repeat containing, X-linked 6	protein-coding
chip_Flag_4_vs_chip_merged_inputs_macs2_peak_9467	chr13	30408299	30408880	+	659	NA	Intergenic	CpG	13655	NR_125771	103724387		NR_125771	ENSG00000225039	LINC01058	-	long intergenic non-protein coding RNA 1058	ncRNA
chip_Flag_4_vs_chip_merged_inputs_macs2_peak_5323	chr10	87095185	87095767	+	659	NA	promoter-TSS (NM_001318904)	promoter-TSS (NM_001318904)	280	NM_019054	54537	Hs.500419	NM_019054	ENSG00000122376	FAM35A	FAM35A1|bA163M19.1	family with sequence similarity 35 member A	protein-coding
chip_Flag_4_vs_chip_merged_inputs_macs2_peak_15099	chr17	44899330	44899894	+	658	NA	promoter-TSS (NM_001258353)	promoter-TSS (NM_001258353)	13	NM_004247	9343	Hs.151787	NM_004247	ENSG00000108883	EFTUD2	MFDGA|MFDM|SNRNP116|Snrp116|Snu114|U5-116KD	elongation factor Tu GTP binding domain containing 2	protein-coding
chip_Flag_4_vs_chip_merged_inputs_macs2_peak_36033	chr9	130918519	130919161	+	657	NA	intron (NM_001145106, intron 5 of 7)	MIRb|SINE|MIR	20012	NM_032843	84929	Hs.133205	NM_032843	ENSG00000130720	FIBCD1	-	fibrinogen C domain containing 1	protein-coding
chip_Flag_4_vs_chip_merged_inputs_macs2_peak_33444	chr7	157299779	157300182	+	657	NA	Intergenic	CpG	-37036	NM_005494	10049	Hs.490745	NM_005494	ENSG00000105993	DNAJB6	DJ4|DnaJ|HHDJ1|HSJ-2|HSJ2|LGMD1D|LGMD1E|MRJ|MSJ-1	DnaJ heat shock protein family (Hsp40) member B6	protein-coding
chip_Flag_4_vs_chip_merged_inputs_macs2_peak_3129	chr1	155273382	155273759	+	656	NA	promoter-TSS (NM_001294338)	promoter-TSS (NM_001294338)	-41	NM_001294338	1196	Hs.73986	NM_001291	ENSG00000176444	CLK2	-	CDC like kinase 2	protein-coding
chip_Flag_4_vs_chip_merged_inputs_macs2_peak_27693	chr4	109729984	109730649	+	652	NA	promoter-TSS (NM_030821)	promoter-TSS (NM_030821)	-230	NM_030821	81579	Hs.389452	NM_030821	ENSG00000123739	PLA2G12A	GXII|PLA2G12|ROSSY	phospholipase A2 group XIIA	protein-coding
chip_Flag_4_vs_chip_merged_inputs_macs2_peak_15242	chr17	48604884	48605194	+	650	NA	promoter-TSS (NM_018952)	promoter-TSS (NM_018952)	-67	NM_018952	3216	Hs.98428	NM_018952	ENSG00000108511	HOXB6	HOX2|HOX2B|HU-2|Hox-2.2	homeobox B6	protein-coding
chip_Flag_4_vs_chip_merged_inputs_macs2_peak_27752	chr4	127632721	127633205	+	647	NA	promoter-TSS (NM_015693)	promoter-TSS (NM_015693)	31	NM_015693	27152	Hs.391481	NM_015693	ENSG00000164066	INTU	INT|PDZD6|PDZK6	inturned planar cell polarity protein	protein-coding
chip_Flag_4_vs_chip_merged_inputs_macs2_peak_21597	chr2	240586204	240587306	+	646	NA	promoter-TSS (NR_103792)	promoter-TSS (NR_103792)	39	NM_023083	11132	Hs.728234	NM_021251	ENSG00000142330	CAPN10	CANP10|NIDDM1	calpain 10	protein-coding
chip_Flag_4_vs_chip_merged_inputs_macs2_peak_33134	chr7	148986032	148986405	+	646	NA	TTS (NR_004391)	TTS (NR_004391)	1030	NR_004391	6084		NR_004391	ENSG00000201098	RNY1	HY1|Y1	RNA, Ro-associated Y1	ncRNA
chip_Flag_4_vs_chip_merged_inputs_macs2_peak_26275	chr3	133038045	133038481	+	646	NA	promoter-TSS (NM_001136469)	promoter-TSS (NM_001136469)	-25	NM_001136469	66000	Hs.191616	NM_023943	ENSG00000144868	TMEM108	CT124	transmembrane protein 108	protein-coding
chip_Flag_4_vs_chip_merged_inputs_macs2_peak_7213	chr11	69644232	69644720	+	646	NA	intron (NM_053056, intron 3 of 4)	intron (NM_053056, intron 3 of 4)	3371	NM_053056	595	Hs.523852	NM_053056	ENSG00000110092	CCND1	BCL1|D11S287E|PRAD1|U21B31	cyclin D1	protein-coding
chip_Flag_4_vs_chip_merged_inputs_macs2_peak_9910	chr14	39432331	39432733	+	646	NA	promoter-TSS (NM_203301)	promoter-TSS (NM_203301)	-32	NM_203301	254170	Hs.146632	NM_203301	ENSG00000165355	FBXO33	BMND12|Fbx33|c14_5247	F-box protein 33	protein-coding
chip_Flag_4_vs_chip_merged_inputs_macs2_peak_9480	chr13	33285616	33285963	+	646	NA	promoter-TSS (NM_178006)	promoter-TSS (NM_178006)	-25	NM_178006	90627	Hs.156551	NM_052851	ENSG00000133121	STARD13	ARHGAP37|DLC2|GT650|LINC00464	StAR related lipid transfer domain containing 13	protein-coding
chip_Flag_4_vs_chip_merged_inputs_macs2_peak_16616	chr18	46917056	46917830	+	646	NA	promoter-TSS (NM_001324046)	promoter-TSS (NM_001324046)	89	NM_001324055	9063	Hs.57769	NM_004671	ENSG00000078043	PIAS2	ARIP3|DIP|MIZ|MIZ1|PIASX|PIASX-ALPHA|PIASX-BETA|SIZ2|ZMIZ4	protein inhibitor of activated STAT 2	protein-coding
chip_Flag_4_vs_chip_merged_inputs_macs2_peak_22443	chr20	50468048	50468488	+	644	NA	Intergenic	Intergenic	-42053	NM_001278618	5770	Hs.417549	NM_002827	ENSG00000196396	PTPN1	PTP1B	protein tyrosine phosphatase, non-receptor type 1	protein-coding
chip_Flag_4_vs_chip_merged_inputs_macs2_peak_13428	chr16	69406973	69407287	+	644	NA	Intergenic	MLT1K|LTR|ERVL-MaLR	-17465	NM_030579	80777	Hs.461131	NM_030579	ENSG00000103018	CYB5B	CYB5-M|CYPB5M|OMB5	cytochrome b5 type B	protein-coding
chip_Flag_4_vs_chip_merged_inputs_macs2_peak_5808	chr11	518646	519164	+	641	NA	Intergenic	CpG	-11622	NM_203389	6050	Hs.530687	NM_002939	ENSG00000023191	RNH1	RAI|RNH	ribonuclease/angiogenin inhibitor 1	protein-coding
chip_Flag_4_vs_chip_merged_inputs_macs2_peak_5270	chr10	79826325	79826901	+	639	NA	promoter-TSS (NR_120613)	promoter-TSS (NR_120613)	-19	NR_120612	101060691	Hs.440648	NR_120611	ENSG00000225484	NUTM2B-AS1	-	NUTM2B antisense RNA 1	ncRNA
chip_Flag_4_vs_chip_merged_inputs_macs2_peak_9952	chr14	54488806	54489319	+	637	NA	promoter-TSS (NM_004124)	promoter-TSS (NM_004124)	-36	NM_004124	2764	Hs.151413	NM_004124	ENSG00000197045	GMFB	GMF	glia maturation factor beta	protein-coding
chip_Flag_4_vs_chip_merged_inputs_macs2_peak_20183	chr2	64640614	64641045	+	636	NA	intron (NM_014755, intron 1 of 1)	intron (NM_014755, intron 1 of 1)	13083	NM_014755	9792	Hs.591569	NM_014755	ENSG00000179833	SERTAD2	Sei-2|TRIP-Br2	SERTA domain containing 2	protein-coding
chip_Flag_4_vs_chip_merged_inputs_macs2_peak_28154	chr5	2131208	2131721	+	635	NA	Intergenic	Intergenic	180737	NR_104616	100506858	Hs.445071	NR_104616		LOC100506858	-	uncharacterized LOC100506858	ncRNA
chip_Flag_4_vs_chip_merged_inputs_macs2_peak_27095	chr4	3781477	3781931	+	632	NA	Intergenic	Intergenic	15135	NM_000683	152	Hs.123022	NM_000683	ENSG00000184160	ADRA2C	ADRA2L2|ADRA2RL2|ADRARL2|ALPHA2CAR	adrenoceptor alpha 2C	protein-coding
chip_Flag_4_vs_chip_merged_inputs_macs2_peak_37341	chrX	120560884	120561378	+	632	NA	promoter-TSS (NM_001079872)	promoter-TSS (NM_001079872)	-169	NM_001079872	8450	Hs.102914	NM_003588	ENSG00000158290	CUL4B	CUL-4B|MRXHF2|MRXS15|MRXSC|SFM2	cullin 4B	protein-coding
chip_Flag_4_vs_chip_merged_inputs_macs2_peak_32808	chr7	128135506	128136146	+	627	NA	Intergenic	CpG	53965	NR_030324	693178		NR_030324	ENSG00000207588	MIR593	MIRN593|hsa-mir-593	microRNA 593	ncRNA
chip_Flag_4_vs_chip_merged_inputs_macs2_peak_14927	chr17	40322573	40323178	+	627	NA	intron (NM_001145302, intron 1 of 6)	intron (NM_001145302, intron 1 of 6)	4654	NM_001145302	5914	Hs.654583	NM_000964	ENSG00000131759	RARA	NR1B1|RAR	retinoic acid receptor alpha	protein-coding
chip_Flag_4_vs_chip_merged_inputs_macs2_peak_13390	chr16	67935261	67936154	+	626	NA	intron (NM_002801, intron 4 of 7)	CpG-9855	1170	NM_002801	5699	Hs.9661	NM_002801	ENSG00000205220	PSMB10	LMP10|MECL1|beta2i	proteasome subunit beta 10	protein-coding
chip_Flag_4_vs_chip_merged_inputs_macs2_peak_22428	chr20	50313225	50313578	+	626	NA	non-coding (NR_034124, exon 5 of 5)	non-coding (NR_034124, exon 5 of 5)	7941	NR_109950	101927586	Hs.637665	NR_109950	ENSG00000233077	LINC01271	-	long intergenic non-protein coding RNA 1271	ncRNA
chip_Flag_4_vs_chip_merged_inputs_macs2_peak_29004	chr5	149344806	149345266	+	626	NA	promoter-TSS (NM_152407)	promoter-TSS (NM_152407)	-378	NM_152407	134266	Hs.511816	NM_152407	ENSG00000164284	GRPEL2	Mt-GrpE#2	GrpE like 2, mitochondrial	protein-coding
chip_Flag_4_vs_chip_merged_inputs_macs2_peak_34369	chr8	109644514	109645108	+	626	NA	promoter-TSS (NM_001099753)	promoter-TSS (NM_001099753)	11	NM_001099753	55638	Hs.390738	NM_017786	ENSG00000147642	SYBU	GOLSYN|OCSYN|SNPHL	syntabulin	protein-coding
chip_Flag_4_vs_chip_merged_inputs_macs2_peak_31361	chr7	1044263	1044857	+	626	NA	promoter-TSS (NM_001303473)	promoter-TSS (NM_001303473)	-13	NM_001303473	115330	Hs.585007	NM_138445	ENSG00000164849	GPR146	PGR8	G protein-coupled receptor 146	protein-coding
chip_Flag_4_vs_chip_merged_inputs_macs2_peak_14850	chr17	38718620	38718979	+	623	NA	promoter-TSS (NR_039879)	promoter-TSS (NR_039879)	-892	NR_039879	100616153		NR_039879	ENSG00000273627	MIR4726	-	microRNA 4726	ncRNA
chip_Flag_4_vs_chip_merged_inputs_macs2_peak_26226	chr3	128879270	128879723	+	623	NA	promoter-TSS (NM_014049)	promoter-TSS (NM_014049)	6	NM_014049	28976	Hs.567482	NM_014049	ENSG00000177646	ACAD9	NPD002	acyl-CoA dehydrogenase family member 9	protein-coding
chip_Flag_4_vs_chip_merged_inputs_macs2_peak_16486	chr18	12948225	12948741	+	623	NA	intron (NM_031216, intron 1 of 8)	CpG	499	NM_001013437	81929	Hs.301048	NM_031216	ENSG00000085415	SEH1L	SEC13L|SEH1A|SEH1B|Seh1	SEH1 like nucleoporin	protein-coding
chip_Flag_4_vs_chip_merged_inputs_macs2_peak_2729	chr1	113303136	113303615	+	623	NA	Intergenic	MLT1J|LTR|ERVL-MaLR	-87478	NM_001142782	260425	Hs.486189	NM_020965	ENSG00000081026	MAGI3	MAGI-3|dJ730K3.2	membrane associated guanylate kinase, WW and PDZ domain containing 3	protein-coding
chip_Flag_4_vs_chip_merged_inputs_macs2_peak_13332	chr16	66880644	66881165	+	619	NA	intron (NM_001329931, intron 1 of 1)	intron (NM_001329931, intron 1 of 1)	402	NM_001329933	57546	Hs.632214	NM_020786	ENSG00000172840	PDP2	PDPC 2|PPM2B|PPM2C2	pyruvate dehyrogenase phosphatase catalytic subunit 2	protein-coding
chip_Flag_4_vs_chip_merged_inputs_macs2_peak_32374	chr7	97955104	97955453	+	619	NA	Intergenic	HERVE-int|LTR|ERV1	-8380	NR_049875	100847066		NR_049875	ENSG00000266318	MIR5692A1	-	microRNA 5692a-1	ncRNA
chip_Flag_4_vs_chip_merged_inputs_macs2_peak_34316	chr8	101205579	101206215	+	618	NA	promoter-TSS (NM_001042510)	promoter-TSS (NM_001042510)	-165	NM_016096	51123	Hs.374485	NM_016096	ENSG00000120963	ZNF706	HSPC038|PNAS-106|PNAS-113	zinc finger protein 706	protein-coding
chip_Flag_4_vs_chip_merged_inputs_macs2_peak_37266	chrX	78103739	78104411	+	618	NA	promoter-TSS (NM_000291)	promoter-TSS (NM_000291)	-94	NM_000291	5230	Hs.78771	NM_000291	ENSG00000102144	PGK1	HEL-S-68p|MIG10|PGKA	phosphoglycerate kinase 1	protein-coding
chip_Flag_4_vs_chip_merged_inputs_macs2_peak_22622	chr20	60268513	60268930	+	618	NA	intron (NR_046099, intron 3 of 4)	intron (NR_046099, intron 3 of 4)	-39753	NR_030376	693231		NR_030376	ENSG00000207802	MIR646	MIRN646|hsa-mir-646	microRNA 646	ncRNA
chip_Flag_4_vs_chip_merged_inputs_macs2_peak_33840	chr8	26382696	26383502	+	618	NA	promoter-TSS (NM_004331)	promoter-TSS (NM_004331)	92	NM_004331	665	Hs.131226	NM_004331	ENSG00000104765	BNIP3L	BNIP3a|NIX	BCL2 interacting protein 3 like	protein-coding
chip_Flag_4_vs_chip_merged_inputs_macs2_peak_12721	chr16	21952403	21952974	+	618	NA	promoter-TSS (NM_003366)	promoter-TSS (NM_003366)	-376	NM_003366	7385	Hs.528803	NM_003366	ENSG00000140740	UQCRC2	MC3DN5|QCR2|UQCR2	ubiquinol-cytochrome c reductase core protein II	protein-coding
chip_Flag_4_vs_chip_merged_inputs_macs2_peak_9709	chr13	113153760	113154140	+	618	NA	Intergenic	CpG	-4704	NM_001256134	8858	Hs.1011	NM_003891	ENSG00000126231	PROZ	PZ	protein Z, vitamin K dependent plasma glycoprotein	protein-coding
chip_Flag_4_vs_chip_merged_inputs_macs2_peak_7483	chr11	87000414	87000734	+	618	NA	non-coding (NR_038905, exon 3 of 3)	non-coding (NR_038905, exon 3 of 3)	-37270	NR_033149	65084	Hs.188591	NM_022918	ENSG00000166575	TMEM135	PMP52	transmembrane protein 135	protein-coding
chip_Flag_4_vs_chip_merged_inputs_macs2_peak_25974	chr3	57079163	57079539	+	618	NA	promoter-TSS (NM_001128615)	promoter-TSS (NM_001128615)	-43	NM_001128615	50650	Hs.476402	NM_019555	ENSG00000163947	ARHGEF3	GEF3|STA3|XPLN	Rho guanine nucleotide exchange factor 3	protein-coding
chip_Flag_4_vs_chip_merged_inputs_macs2_peak_21319	chr2	206159888	206160365	+	618	NA	promoter-TSS (NM_001199983)	promoter-TSS (NM_001199983)	532	NM_001959	1933	Hs.421608	NM_001959	ENSG00000114942	EEF1B2	EEF1B|EEF1B1|EF1B	eukaryotic translation elongation factor 1 beta 2	protein-coding
chip_Flag_4_vs_chip_merged_inputs_macs2_peak_32030	chr7	65750683	65751316	+	618	NA	promoter-TSS (NR_103527)	promoter-TSS (NR_103527)	-75	NR_103527	441242	Hs.373941	NM_001013464	ENSG00000272693	LOC441242	-	uncharacterized LOC441242	ncRNA
chip_Flag_4_vs_chip_merged_inputs_macs2_peak_27330	chr4	17577202	17577838	+	608	NA	exon (NM_015907, exon 1 of 13)	exon (NM_015907, exon 1 of 13)	216	NM_015907	51056	Hs.570791	NM_015907	ENSG00000002549	LAP3	HEL-S-106|LAP|LAPEP|PEPS	leucine aminopeptidase 3	protein-coding
chip_Flag_4_vs_chip_merged_inputs_macs2_peak_8994	chr12	121138363	121138655	+	608	NA	intron (NR_033953, intron 1 of 10)	MLT1K|LTR|ERVL-MaLR	5681	NR_033950	5027	Hs.729169	NM_002562	ENSG00000089041	P2RX7	P2X7	purinergic receptor P2X 7	protein-coding
chip_Flag_4_vs_chip_merged_inputs_macs2_peak_3364	chr1	173867785	173868741	+	608	NA	promoter-TSS (NR_002578)	promoter-TSS (NR_002578)	-34	NM_032522	84614	Hs.668497	NM_032522	ENSG00000185278	ZBTB37	D430004I08Rik|ZNF908	zinc finger and BTB domain containing 37	protein-coding
chip_Flag_4_vs_chip_merged_inputs_macs2_peak_14593	chr17	21764576	21764987	+	606	NA	Intergenic	MLT1J|LTR|ERVL-MaLR	72258	NM_001194958	100134444	Hs.200629	NM_001194958	ENSG00000260458	KCNJ18	KIR2.6|TTPP2	potassium voltage-gated channel subfamily J member 18	protein-coding
chip_Flag_4_vs_chip_merged_inputs_macs2_peak_18452	chr19	36114752	36115110	+	606	NA	promoter-TSS (NM_001281)	promoter-TSS (NM_001281)	-55	NM_001281	1155	Hs.31053	NM_001281	ENSG00000105254	TBCB	CG22|CKAP1|CKAPI	tubulin folding cofactor B	protein-coding
chip_Flag_4_vs_chip_merged_inputs_macs2_peak_18713	chr19	42268114	42268783	+	606	NA	promoter-TSS (NM_001304815)	promoter-TSS (NM_001304815)	-89	NM_001304815	23152	Hs.388236	NM_015125	ENSG00000079432	CIC	-	capicua transcriptional repressor	protein-coding
chip_Flag_4_vs_chip_merged_inputs_macs2_peak_17615	chr19	10748718	10749276	+	606	NA	intron (NM_004945, intron 1 of 19)	intron (NM_004945, intron 1 of 19)	30593	NR_030368	693223		NR_030368	ENSG00000207972	MIR638	MIRN638|hsa-mir-638	microRNA 638	ncRNA
chip_Flag_4_vs_chip_merged_inputs_macs2_peak_37136	chrX	47650286	47650804	+	605	NA	promoter-TSS (NM_005229)	promoter-TSS (NM_005229)	59	NM_005229	2002	Hs.181128	NM_005229	ENSG00000126767	ELK1	-	ELK1, ETS transcription factor	protein-coding
chip_Flag_4_vs_chip_merged_inputs_macs2_peak_6343	chr11	20112371	20112794	+	605	NA	intron (NM_001111019, intron 26 of 27)	intron (NM_001111019, intron 26 of 27)	47742	NM_001029865	120237	Hs.558604	NM_001029865	ENSG00000109851	DBX1	-	developing brain homeobox 1	protein-coding
chip_Flag_4_vs_chip_merged_inputs_macs2_peak_17927	chr19	16168149	16168772	+	605	NA	intron (NM_001300922, intron 1 of 3)	MLT1K|LTR|ERVL-MaLR	5065	NM_001300922	117286	Hs.255432	NM_054113	ENSG00000141977	CIB3	KIP3	calcium and integrin binding family member 3	protein-coding
chip_Flag_4_vs_chip_merged_inputs_macs2_peak_10434	chr14	104689294	104689732	+	605	NA	promoter-TSS (NM_022489)	promoter-TSS (NM_022489)	-93	NM_022489	64423	Hs.24956	NM_022489	ENSG00000203485	INF2	C14orf151|C14orf173|CMTDIE|FSGS5|pp9484	inverted formin, FH2 and WH2 domain containing	protein-coding
chip_Flag_4_vs_chip_merged_inputs_macs2_peak_25028	chr22	44026814	44027459	+	605	NA	intron (NM_001243386, intron 1 of 11)	intron (NM_001243386, intron 1 of 11)	832	NM_001243386	29780	Hs.475074	NM_013327	ENSG00000188677	PARVB	CGI-56	parvin beta	protein-coding
chip_Flag_4_vs_chip_merged_inputs_macs2_peak_37382	chrX	132023444	132023909	+	605	NA	promoter-TSS (NM_001042452)	promoter-TSS (NM_001042452)	68	NM_001042452	51765	Hs.444247	NM_016542	ENSG00000134602	STK26	MASK|MST4	serine/threonine kinase 26	protein-coding
chip_Flag_4_vs_chip_merged_inputs_macs2_peak_9197	chr12	128572023	128572876	+	605	NA	intron (NM_001136103, intron 3 of 8)	MLT1K|LTR|ERVL-MaLR	251547	NM_145648	121260	Hs.507260	NM_145648	ENSG00000139370	SLC15A4	FP12591|PHT1|PTR4	solute carrier family 15 member 4	protein-coding
chip_Flag_4_vs_chip_merged_inputs_macs2_peak_31095	chr6	163671248	163671827	+	603	NA	promoter-TSS (NR_134620)	promoter-TSS (NR_134620)	-53	NR_134620	102724152	Hs.738183	NR_134620		LOC102724152	-	uncharacterized LOC102724152	ncRNA
chip_Flag_4_vs_chip_merged_inputs_macs2_peak_28890	chr5	139513496	139513881	+	603	NA	Intergenic	Intergenic	-30898	NM_198282	340061	Hs.379754	NM_198282	ENSG00000184584	TMEM173	ERIS|MITA|MPYS|NET23|SAVI|STING|hMITA|hSTING	transmembrane protein 173	protein-coding
chip_Flag_4_vs_chip_merged_inputs_macs2_peak_14841	chr17	38674869	38675375	+	600	NA	promoter-TSS (NM_001130677).2	promoter-TSS (NM_001130677).2	-188	NM_001130677	100170841	Hs.445574	NM_001130677	ENSG00000273604	EPOP	C17orf96|PRR28	elongin BC and polycomb repressive complex 2 associated protein	protein-coding
chip_Flag_4_vs_chip_merged_inputs_macs2_peak_22305	chr20	47400593	47401134	+	597	NA	Intergenic	MLT1K|LTR|ERVL-MaLR	-43974	NM_001281778	23613	Hs.446240	NM_012408	ENSG00000101040	ZMYND8	PRKCBP1|PRO2893|RACK7	zinc finger MYND-type containing 8	protein-coding
chip_Flag_4_vs_chip_merged_inputs_macs2_peak_3707	chr1	206562935	206563371	+	596	NA	intron (NM_182665, intron 1 of 4)	MLT1J2|LTR|ERVL-MaLR	5989	NM_182665	83593	Hs.497579	NM_031437	ENSG00000266094	RASSF5	Maxp1|NORE1|NORE1A|NORE1B|RAPL|RASSF3	Ras association domain family member 5	protein-coding
chip_Flag_4_vs_chip_merged_inputs_macs2_peak_20021	chr2	43221806	43222228	+	596	NA	TTS (NM_006887)	TTS (NM_006887)	4589	NM_006887	678	Hs.503093	NM_006887	ENSG00000152518	ZFP36L2	BRF2|ERF-2|ERF2|RNF162C|TIS11D	ZFP36 ring finger protein like 2	protein-coding
chip_Flag_4_vs_chip_merged_inputs_macs2_peak_17519	chr19	8505772	8506474	+	595	NA	Intergenic	CpG	-3469	NM_032152	84106	Hs.465812	NM_032152	ENSG00000133246	PRAM1	PML-RAR|PRAM-1	PML-RARA regulated adaptor molecule 1	protein-coding
chip_Flag_4_vs_chip_merged_inputs_macs2_peak_3818	chr1	212699821	212700542	+	594	NA	promoter-TSS (NM_018664)	promoter-TSS (NM_018664)	-196	NM_018664	55509	Hs.62919	NM_018664	ENSG00000123685	BATF3	JDP1|JUNDM1|SNFT	basic leucine zipper ATF-like transcription factor 3	protein-coding
chip_Flag_4_vs_chip_merged_inputs_macs2_peak_9964	chr14	55411566	55412075	+	591	NA	promoter-TSS (NM_014924)	promoter-TSS (NM_014924)	38	NM_014924	22863	Hs.414809	NM_014924	ENSG00000126775	ATG14	ATG14L|BARKOR|KIAA0831	autophagy related 14	protein-coding
chip_Flag_4_vs_chip_merged_inputs_macs2_peak_36393	chr9	135973156	135973716	+	588	NA	Intergenic	MIRb|SINE|MIR	-12056	NM_016172	10422	Hs.9194	NM_016172	ENSG00000130560	UBAC1	GBDR1|KPC2|UBADC1	UBA domain containing 1	protein-coding
chip_Flag_4_vs_chip_merged_inputs_macs2_peak_14679	chr17	29176579	29177066	+	582	NA	promoter-TSS (NM_001346767)	promoter-TSS (NM_001346767)	-70	NM_001346767	399687	Hs.462590	NM_078471	ENSG00000196535	MYO18A	MAJN|MYSPDZ|SP-R210|SPR210	myosin XVIIIA	protein-coding
chip_Flag_4_vs_chip_merged_inputs_macs2_peak_9454	chr13	27424499	27424957	+	579	NA	5' UTR (NM_002097, exon 1 of 9)	5' UTR (NM_002097, exon 1 of 9)	184	NM_002097	2971	Hs.445977	NM_002097	ENSG00000122034	GTF3A	AP2|TFIIIA	general transcription factor IIIA	protein-coding
chip_Flag_4_vs_chip_merged_inputs_macs2_peak_37564	chrX	155026710	155027373	+	579	NA	exon (NM_023934, exon 1 of 5)	exon (NM_023934, exon 1 of 5)	252	NM_023934	65991	Hs.356050	NM_023934	ENSG00000165775	FUNDC2	DC44|HCBP6|HCC3|PD03104	FUN14 domain containing 2	protein-coding
chip_Flag_4_vs_chip_merged_inputs_macs2_peak_21771	chr20	5504456	5504873	+	578	NA	promoter-TSS (NR_015406)	promoter-TSS (NR_015406)	-68	NR_015406	149837	Hs.123609	NR_015406	ENSG00000205181	LINC00654	-	long intergenic non-protein coding RNA 654	ncRNA
chip_Flag_4_vs_chip_merged_inputs_macs2_peak_5423	chr10	100373268	100373600	+	578	NA	promoter-TSS (NR_026762)	promoter-TSS (NR_026762)	-142	NR_026762	90271	Hs.628088	NR_026762		OLMALINC	C10orf75|HI-LNC80|LINC00263|NCRNA00263|OLMALINCAS	oligodendrocyte maturation-associated long intergenic non-coding RNA	ncRNA
chip_Flag_4_vs_chip_merged_inputs_macs2_peak_30687	chr6	106325582	106326037	+	574	NA	promoter-TSS (NM_001286107)	promoter-TSS (NM_001286107)	11	NM_001286108	9474	Hs.486063	NM_004849	ENSG00000057663	ATG5	APG5|APG5-LIKE|APG5L|ASP|hAPG5	autophagy related 5	protein-coding
chip_Flag_4_vs_chip_merged_inputs_macs2_peak_22296	chr20	47181329	47181657	+	574	NA	intron (NM_005244, intron 14 of 15)	MLT1J2|LTR|ERVL-MaLR	14526	NR_037410	100500814		NR_037410	ENSG00000264901	MIR3616	mir-3616	microRNA 3616	ncRNA
chip_Flag_4_vs_chip_merged_inputs_macs2_peak_1680	chr1	31699614	31700089	+	572	NA	exon (NM_001856, exon 4 of 71)	exon (NM_001856, exon 4 of 71)	4316	NM_001856	1307	Hs.368921	NM_001856	ENSG00000084636	COL16A1	447AA|FP1572	collagen type XVI alpha 1 chain	protein-coding
chip_Flag_4_vs_chip_merged_inputs_macs2_peak_30216	chr6	35776373	35776916	+	572	NA	promoter-TSS (NM_001286550)	promoter-TSS (NM_001286550)	50	NM_207409	389383	Hs.259563	NM_207409	ENSG00000196748	CLPSL2	AAAL3045|C6orf126|UNQ3045|dJ510O8.5	colipase like 2	protein-coding
chip_Flag_4_vs_chip_merged_inputs_macs2_peak_3223	chr1	159945611	159946011	+	572	NA	promoter-TSS (NM_001135050)	promoter-TSS (NM_001135050)	-215	NM_001135050	57549	Hs.591472	NM_020789	ENSG00000085552	IGSF9	FP18798|IGSF9A|Nrt1	immunoglobulin superfamily member 9	protein-coding
chip_Flag_4_vs_chip_merged_inputs_macs2_peak_8999	chr12	121352175	121352689	+	569	NA	promoter-TSS (NM_016237)	promoter-TSS (NM_016237)	30	NM_001330489	51433	Hs.7101	NM_016237	ENSG00000089053	ANAPC5	APC5	anaphase promoting complex subunit 5	protein-coding
chip_Flag_4_vs_chip_merged_inputs_macs2_peak_18027	chr19	17706622	17706985	+	569	NA	Intergenic	Intergenic	-12649	NM_018174	55201	Hs.66048	NM_018174	ENSG00000130479	MAP1S	BPY2IP1|C19orf5|MAP8|VCY2IP-1|VCY2IP1	microtubule associated protein 1S	protein-coding
chip_Flag_4_vs_chip_merged_inputs_macs2_peak_35525	chr9	109320924	109321386	+	566	NA	promoter-TSS (NM_019114)	promoter-TSS (NM_019114)	-191	NM_018424	54566	Hs.591901	NM_018424	ENSG00000095203	EPB41L4B	CG1|EHM2	erythrocyte membrane protein band 4.1 like 4B	protein-coding
chip_Flag_4_vs_chip_merged_inputs_macs2_peak_9247	chr12	131164027	131164716	+	566	NA	promoter-TSS (NR_026670)	promoter-TSS (NR_026670)	-640	NR_026670	116437	Hs.675497	NR_026670	ENSG00000204603	LINC01257	-	long intergenic non-protein coding RNA 1257	ncRNA
chip_Flag_4_vs_chip_merged_inputs_macs2_peak_21696	chr20	968101	968635	+	564	NA	intron (NM_001040007, intron 1 of 3)	MLT1J|LTR|ERVL-MaLR	33896	NM_001029871	343637	Hs.444980	NM_001029871	ENSG00000101282	RSPO4	C20orf182|CRISTIN4	R-spondin 4	protein-coding
chip_Flag_4_vs_chip_merged_inputs_macs2_peak_6516	chr11	45804843	45805259	+	564	NA	promoter-TSS (NM_018389)	promoter-TSS (NM_018389)	-39	NM_018389	55343	Hs.12211	NM_018389	ENSG00000181830	SLC35C1	CDG2C|FUCT1	solute carrier family 35 member C1	protein-coding
chip_Flag_4_vs_chip_merged_inputs_macs2_peak_13834	chr16	85962187	85962682	+	564	NA	Intergenic	MLT1L|LTR|ERVL-MaLR	44087	NR_106832	102466732		NR_106832	ENSG00000274134	MIR6774	hsa-mir-6774	microRNA 6774	ncRNA
chip_Flag_4_vs_chip_merged_inputs_macs2_peak_10471	chr14	105180974	105181530	+	564	NA	promoter-TSS (NM_177533)	promoter-TSS (NM_177533)	71	NM_177533	256281	Hs.526432	NM_177533	ENSG00000183828	NUDT14	UGPP|UGPPase	nudix hydrolase 14	protein-coding
chip_Flag_4_vs_chip_merged_inputs_macs2_peak_9140	chr12	124636276	124636661	+	563	NA	Intergenic	LTR8|LTR|ERV1	-69004	NM_001077261	9612	Hs.137510	NM_006312	ENSG00000196498	NCOR2	CTG26|N-CoR2|SMAP270|SMRT|SMRTE|SMRTE-tau|TNRC14|TRAC|TRAC-1|TRAC1	nuclear receptor corepressor 2	protein-coding
chip_Flag_4_vs_chip_merged_inputs_macs2_peak_18610	chr19	40398583	40398986	+	563	NA	exon (NM_020956, exon 6 of 6)	exon (NM_020956, exon 6 of 6)	-8563	NM_144685	147746	Hs.79363	NM_144685	ENSG00000160396	HIPK4	-	homeodomain interacting protein kinase 4	protein-coding
chip_Flag_4_vs_chip_merged_inputs_macs2_peak_18829	chr19	45501643	45502028	+	562	NA	intron (NM_001080401, intron 4 of 4)	MLT1K|LTR|ERVL-MaLR	3362	NM_001080401	147699	Hs.532872	NM_178494	ENSG00000213889	PPM1N	-	protein phosphatase, Mg2+/Mn2+ dependent 1N (putative)	protein-coding
chip_Flag_4_vs_chip_merged_inputs_macs2_peak_29354	chr5	177390412	177390788	+	562	NA	TTS (NM_001167579)	TTS (NM_001167579)	6169	NM_001167579	6569	Hs.936	NM_003052	ENSG00000131183	SLC34A1	FRTS2|HCINF2|NAPI-3|NPHLOP1|NPT2|NPTIIa|SLC11|SLC17A2	solute carrier family 34 member 1	protein-coding
chip_Flag_4_vs_chip_merged_inputs_macs2_peak_15622	chr17	68511579	68512198	+	562	NA	promoter-TSS (NM_001276289)	promoter-TSS (NM_001276289)	108	NM_212471	5573	Hs.280342	NM_002734	ENSG00000108946	PRKAR1A	ACRDYS1|ADOHR|CAR|CNC|CNC1|PKR1|PPNAD1|PRKAR1|TSE1	protein kinase cAMP-dependent type I regulatory subunit alpha	protein-coding
chip_Flag_4_vs_chip_merged_inputs_macs2_peak_14516	chr17	18038859	18039735	+	562	NA	promoter-TSS (NM_145691)	promoter-TSS (NM_145691)	0	NM_024052	79018	Hs.187422	NM_024052	ENSG00000141034	GID4	C17orf39|VID24	GID complex subunit 4 homolog	protein-coding
chip_Flag_4_vs_chip_merged_inputs_macs2_peak_7162	chr11	68840711	68841217	+	562	NA	intron (NM_001031847, intron 1 of 18)	CpG	967	NM_001031847	1374	Hs.503043	NM_001876	ENSG00000110090	CPT1A	CPT1|CPT1-L|L-CPT1	carnitine palmitoyltransferase 1A	protein-coding
chip_Flag_4_vs_chip_merged_inputs_macs2_peak_28321	chr5	36725070	36725474	+	562	NA	Intergenic	Intergenic	118917	NM_004172	6507	Hs.481918	NM_004172	ENSG00000079215	SLC1A3	EA6|EAAT1|GLAST|GLAST1	solute carrier family 1 member 3	protein-coding
chip_Flag_4_vs_chip_merged_inputs_macs2_peak_10964	chr15	60592376	60592807	+	561	NA	promoter-TSS (NM_134262)	promoter-TSS (NM_134262)	-83	NM_134262	6095	Hs.560343	NM_002943	ENSG00000069667	RORA	NR1F1|ROR1|ROR2|ROR3|RZR-ALPHA|RZRA	RAR related orphan receptor A	protein-coding
chip_Flag_4_vs_chip_merged_inputs_macs2_peak_14732	chr17	32127503	32127925	+	561	NA	Intergenic	Intergenic	-14740	NM_001288754	55288	Hs.655325	NM_018307	ENSG00000126858	RHOT1	ARHT1|MIRO-1|MIRO1	ras homolog family member T1	protein-coding
chip_Flag_4_vs_chip_merged_inputs_macs2_peak_11763	chr15	101145309	101145715	+	560	NA	Intergenic	MLT1N2|LTR|ERVL-MaLR	106420	NM_014918	22856	Hs.110488	NM_014918	ENSG00000131873	CHSY1	CHSY|CSS1|ChSy-1|TPBS	chondroitin sulfate synthase 1	protein-coding
chip_Flag_4_vs_chip_merged_inputs_macs2_peak_19143	chr19	49749331	49749702	+	555	NA	intron (NM_021733, intron 2 of 10)	MLT1J|LTR|ERVL-MaLR	13742	NM_021733	60385	Hs.515858	NM_021733	ENSG00000126467	TSKS	PPP1R161|STK22S1|TSKS1|TSSKS	testis specific serine kinase substrate	protein-coding
chip_Flag_4_vs_chip_merged_inputs_macs2_peak_17027	chr19	1795915	1796526	+	552	NA	exon (NM_001178002, exon 17 of 29)	exon (NM_001178002, exon 17 of 29)	16017	NM_001178002	148229	Hs.306212	NM_138813	ENSG00000130270	ATP8B3	ATPIK	ATPase phospholipid transporting 8B3	protein-coding
chip_Flag_4_vs_chip_merged_inputs_macs2_peak_24879	chr22	39490212	39490505	+	551	NA	3' UTR (NM_002409, exon 2 of 2)	3' UTR (NM_002409, exon 2 of 2)	3134	NM_001098270	4248	Hs.276808	NM_002409	ENSG00000128268	MGAT3	GNT-III|GNT3	mannosyl (beta-1,4-)-glycoprotein beta-1,4-N-acetylglucosaminyltransferase	protein-coding
chip_Flag_4_vs_chip_merged_inputs_macs2_peak_21827	chr20	21303110	21303854	+	551	NA	promoter-TSS (NM_001317960)	promoter-TSS (NM_001317960)	-16	NM_001317960	22803	Hs.255932	NM_012255	ENSG00000088930	XRN2	-	5'-3' exoribonuclease 2	protein-coding
chip_Flag_4_vs_chip_merged_inputs_macs2_peak_24726	chr22	32904077	32904383	+	551	NA	intron (NM_133633, intron 3 of 11)	MLT1J2|LTR|ERVL-MaLR	102591	NM_003490	8224	Hs.608750	NM_003490	ENSG00000185666	SYN3	-	synapsin III	protein-coding
chip_Flag_4_vs_chip_merged_inputs_macs2_peak_15683	chr17	74453734	74454445	+	551	NA	Intergenic	CpG	-12284	NM_001330457	11314	Hs.9688	NM_007261	ENSG00000167851	CD300A	CLM-8|CMRF-35-H9|CMRF-35H|CMRF35-H|CMRF35-H9|CMRF35H|CMRF35H9|IGSF12|IRC1|IRC1/IRC2|IRC2|IRp60	CD300a molecule	protein-coding
chip_Flag_4_vs_chip_merged_inputs_macs2_peak_29427	chr5	179336613	179336972	+	550	NA	intron (NM_014244, intron 2 of 21)	intron (NM_014244, intron 2 of 21)	8638	NM_014244	9509	Hs.23871	NM_014244	ENSG00000087116	ADAMTS2	ADAM-TS2|ADAMTS-2|ADAMTS-3|NPI|PC I-NP|PCI-NP|PCINP|PCPNI|PNPI	ADAM metallopeptidase with thrombospondin type 1 motif 2	protein-coding
chip_Flag_4_vs_chip_merged_inputs_macs2_peak_1107	chr1	18836623	18837025	+	550	NA	Intergenic	MLT1K|LTR|ERVL-MaLR	22837	NM_152232	80834	Hs.553548	NM_152232	ENSG00000179002	TAS1R2	GPR71|T1R2|TR2	taste 1 receptor member 2	protein-coding
chip_Flag_4_vs_chip_merged_inputs_macs2_peak_21239	chr2	186486116	186486831	+	550	NA	intron (NM_018471, intron 1 of 9)	CpG	315	NM_018471	55854	Hs.741180	NM_018471	ENSG00000065548	ZC3H15	HT010|LEREPO4|MSTP012	zinc finger CCCH-type containing 15	protein-coding
chip_Flag_4_vs_chip_merged_inputs_macs2_peak_17330	chr19	5452859	5453277	+	549	NA	Intergenic	MLT1J|LTR|ERVL-MaLR	-2347	NM_181710	148066	Hs.126496	NM_181710	ENSG00000105428	ZNRF4	RNF204|SPERIZIN|Ssrzf1|spzn	zinc and ring finger 4	protein-coding
chip_Flag_4_vs_chip_merged_inputs_macs2_peak_5430	chr10	100996390	100997267	+	549	NA	promoter-TSS (NM_032429)	promoter-TSS (NM_032429)	-238	NM_032429	84445	Hs.523221	NM_032429	ENSG00000107816	LZTS2	LAPSER1	leucine zipper tumor suppressor 2	protein-coding
chip_Flag_4_vs_chip_merged_inputs_macs2_peak_28622	chr5	96702440	96702909	+	549	NA	promoter-TSS (NM_001042443)	promoter-TSS (NM_001042443)	14	NM_001330630	831	Hs.436186	NM_001750	ENSG00000153113	CAST	BS-17|PLACK	calpastatin	protein-coding
chip_Flag_4_vs_chip_merged_inputs_macs2_peak_2498	chr1	87585672	87585978	+	547	NA	Intergenic	MLT1J1|LTR|ERVL-MaLR	-214170	NR_038324	100505768	Hs.125247	NR_038324	ENSG00000227290	LINC01364	-	long intergenic non-protein coding RNA 1364	ncRNA
chip_Flag_4_vs_chip_merged_inputs_macs2_peak_32333	chr7	87876243	87876631	+	546	NA	promoter-TSS (NM_018843)	promoter-TSS (NM_018843)	-60	NM_018843	55972	Hs.208414	NM_018843	ENSG00000075303	SLC25A40	MCFP	solute carrier family 25 member 40	protein-coding
chip_Flag_4_vs_chip_merged_inputs_macs2_peak_2608	chr1	109191369	109191794	+	546	NA	intron (NM_001284353, intron 5 of 14)	intron (NM_001284353, intron 5 of 14)	5032	NM_001284353	57535	Hs.708190	NM_020775	ENSG00000116299	KIAA1324	EIG121	KIAA1324	protein-coding
chip_Flag_4_vs_chip_merged_inputs_macs2_peak_12220	chr16	2963661	2964105	+	543	NA	promoter-TSS (NM_001253725)	promoter-TSS (NM_001253725)	-333	NM_001253726	79412	Hs.661128	NM_024507	ENSG00000131650	KREMEN2	KRM2	kringle containing transmembrane protein 2	protein-coding
chip_Flag_4_vs_chip_merged_inputs_macs2_peak_23622	chr21	45577735	45578239	+	542	NA	Intergenic	Intergenic	-35516	NM_194255	6573	Hs.84190	NM_003056	ENSG00000173638	SLC19A1	CHMD|FOLT|IFC1|REFC|RFC1	solute carrier family 19 member 1	protein-coding
chip_Flag_4_vs_chip_merged_inputs_macs2_peak_17300	chr19	4759723	4760181	+	542	NA	Intergenic	CpG	-9153	NR_027148	284424	Hs.326728	NM_174947	ENSG00000176840	MIR7-3HG	C19orf30|Huh7|LINC00306|NCRNA00306|PGSF1|uc002mbe.2	MIR7-3 host gene	ncRNA
chip_Flag_4_vs_chip_merged_inputs_macs2_peak_36124	chr9	131252316	131252865	+	542	NA	Intergenic	Intergenic	23929	NM_033387	286336	Hs.143878	NM_033387	ENSG00000126882	FAM78A	C9orf59	family with sequence similarity 78 member A	protein-coding
chip_Flag_4_vs_chip_merged_inputs_macs2_peak_937	chr1	15236246	15236602	+	539	NA	Intergenic	MLT1K|LTR|ERVL-MaLR	-10848	NM_052929	114827	Hs.659997	NM_052929	ENSG00000142621	FHAD1	-	forkhead associated phosphopeptide binding domain 1	protein-coding
chip_Flag_4_vs_chip_merged_inputs_macs2_peak_35908	chr9	129258377	129258813	+	537	NA	Intergenic	CpG	-23821	NR_121587	101929331	Hs.522428	NR_121587	ENSG00000224307	LOC101929331	-	uncharacterized LOC101929331	ncRNA
chip_Flag_4_vs_chip_merged_inputs_macs2_peak_35015	chr9	33263908	33264623	+	537	NA	promoter-TSS (NM_001195536)	promoter-TSS (NM_001195536)	496	NM_004323	573	Hs.377484	NM_004323	ENSG00000107262	BAG1	BAG-1|HAP|RAP46	BCL2 associated athanogene 1	protein-coding
chip_Flag_4_vs_chip_merged_inputs_macs2_peak_17134	chr19	2974238	2974692	+	537	NA	Intergenic	Intergenic	-3068	NR_138612	79816	Hs.334507	NM_024760	ENSG00000104953	TLE6	GRG6|PREMBL	transducin like enhancer of split 6	protein-coding
chip_Flag_4_vs_chip_merged_inputs_macs2_peak_9288	chr12	131642121	131642582	+	537	NA	Intergenic	MLT1K|LTR|ERVL-MaLR	-68736	NM_004592	6433	Hs.308171	NM_004592	ENSG00000061936	SFSWAP	SFRS8|SWAP	splicing factor SWAP homolog	protein-coding
chip_Flag_4_vs_chip_merged_inputs_macs2_peak_26666	chr3	194255418	194255980	+	537	NA	intron (NR_125402, intron 3 of 3)	intron (NR_125402, intron 3 of 3)	-5546	NR_125403	100505920	Hs.436654	NR_125403	ENSG00000225742	LINC02036	-	long intergenic non-protein coding RNA 2036	ncRNA
chip_Flag_4_vs_chip_merged_inputs_macs2_peak_37430	chrX	150547677	150548086	+	537	NA	Intergenic	CpG	-20716	NM_000252	4534	Hs.655056	NM_000252	ENSG00000171100	MTM1	CNM|MTMX|XLMTM	myotubularin 1	protein-coding
chip_Flag_4_vs_chip_merged_inputs_macs2_peak_12858	chr16	28330188	28330533	+	537	NA	Intergenic	MLT1K|LTR|ERVL-MaLR	32500	NM_001282524	728741	Hs.726467	NM_001282524	ENSG00000198156	NPIPB6	NPIPB	nuclear pore complex interacting protein family member B6	protein-coding
chip_Flag_4_vs_chip_merged_inputs_macs2_peak_6442	chr11	43547835	43548314	+	536	NA	Intergenic	CpG	-11582	NR_031577	100313777		NR_031577	ENSG00000211568	MIR670	hsa-mir-670	microRNA 670	ncRNA
chip_Flag_4_vs_chip_merged_inputs_macs2_peak_20834	chr2	121755294	121755733	+	533	NA	promoter-TSS (NR_048559)	promoter-TSS (NR_048559)	-32	NR_048559	7247	Hs.75066	NM_004622	ENSG00000211460	TSN	BCLF-1|C3PO|RCHF1|REHF-1|TBRBP|TRSLN	translin	protein-coding
chip_Flag_4_vs_chip_merged_inputs_macs2_peak_33377	chr7	155457196	155457651	+	533	NA	promoter-TSS (NM_001427)	promoter-TSS (NM_001427)	-706	NM_001427	2020	Hs.134989	NM_001427	ENSG00000164778	EN2	-	engrailed homeobox 2	protein-coding
chip_Flag_4_vs_chip_merged_inputs_macs2_peak_27315	chr4	15479251	15479833	+	533	NA	intron (NM_020785, intron 5 of 6)	intron (NM_020785, intron 5 of 6)	9677	NM_001164720	57545	Hs.590928	NM_020785	ENSG00000048342	CC2D2A	JBTS9|MKS6	coiled-coil and C2 domain containing 2A	protein-coding
chip_Flag_4_vs_chip_merged_inputs_macs2_peak_23382	chr21	42609727	42610172	+	531	NA	intron (NR_131192, intron 1 of 1)	MLT1I|LTR|ERVL-MaLR	5146	NR_131192	101928233	Hs.534827	NR_131192	ENSG00000225431	LINC01671	-	long intergenic non-protein coding RNA 1671	ncRNA
chip_Flag_4_vs_chip_merged_inputs_macs2_peak_22446	chr20	50499367	50499729	+	528	NA	Intergenic	MLT1J|LTR|ERVL-MaLR	-10773	NM_001278618	5770	Hs.417549	NM_002827	ENSG00000196396	PTPN1	PTP1B	protein tyrosine phosphatase, non-receptor type 1	protein-coding
chip_Flag_4_vs_chip_merged_inputs_macs2_peak_6593	chr11	57425122	57425508	+	525	NA	intron (NM_001278201, intron 4 of 13)	intron (NM_001278201, intron 4 of 13)	1772	NM_014096	29015	Hs.99962	NM_014096	ENSG00000134802	SLC43A3	EEG1|FOAP-13|PRO1659|SEEEG-1	solute carrier family 43 member 3	protein-coding
chip_Flag_4_vs_chip_merged_inputs_macs2_peak_13358	chr16	67248729	67249165	+	525	NA	promoter-TSS (NM_001323971)	promoter-TSS (NM_001323971)	-5	NM_004594	6553	Hs.439650	NM_004594	ENSG00000135740	SLC9A5	NHE5	solute carrier family 9 member A5	protein-coding
chip_Flag_4_vs_chip_merged_inputs_macs2_peak_36531	chr9	136773622	136774085	+	525	NA	Intergenic	MLT1J|LTR|ERVL-MaLR	-9340	NM_203347	389812	Hs.413902	NM_203347	ENSG00000177984	LCN15	PRO6093|UNQ2541	lipocalin 15	protein-coding
chip_Flag_4_vs_chip_merged_inputs_macs2_peak_34762	chr8	143407443	143407918	+	524	NA	Intergenic	CpG	-9999	NR_126358	104326051	Hs.202140	NR_126358	ENSG00000254338	MAFA-AS1	TCONS_00014882	MAFA antisense RNA 1	ncRNA
chip_Flag_4_vs_chip_merged_inputs_macs2_peak_27903	chr4	176065689	176066082	+	524	NA	promoter-TSS (NM_181265)	promoter-TSS (NM_181265)	51	NM_181265	116966	Hs.532056	NM_170710	ENSG00000150627	WDR17	-	WD repeat domain 17	protein-coding
chip_Flag_4_vs_chip_merged_inputs_macs2_peak_37456	chrX	153077240	153078034	+	524	NA	Intergenic	CpG	5223	NM_032882	84968	Hs.533301	NM_032882	ENSG00000235961	PNMA6A	MA6|PNMA6|PNMA6C	paraneoplastic Ma antigen family member 6A	protein-coding
chip_Flag_4_vs_chip_merged_inputs_macs2_peak_13466	chr16	70579655	70579988	+	520	NA	promoter-TSS (NM_001172771)	promoter-TSS (NM_001172771)	-74	NM_152456	146433	Hs.461214	NM_152456	ENSG00000157368	IL34	C16orf77|IL-34	interleukin 34	protein-coding
chip_Flag_4_vs_chip_merged_inputs_macs2_peak_15043	chr17	43702656	43703077	+	519	NA	Intergenic	MLT1K|LTR|ERVL-MaLR	-40972	NM_001040002	4222	Hs.438	NM_004527	ENSG00000005102	MEOX1	KFS2|MOX1	mesenchyme homeobox 1	protein-coding
chip_Flag_4_vs_chip_merged_inputs_macs2_peak_3711	chr1	206631060	206631536	+	519	NA	Intergenic	MLT1H|LTR|ERVL-MaLR	-4238	NM_003582	8444	Hs.164267	NM_003582	ENSG00000143479	DYRK3	DYRK5|RED|REDK|hYAK3-2	dual specificity tyrosine phosphorylation regulated kinase 3	protein-coding
chip_Flag_4_vs_chip_merged_inputs_macs2_peak_32527	chr7	100889061	100889740	+	517	NA	TTS (NM_001128854)	TTS (NM_001128854)	318	NM_001015072	402682	Hs.534845	NM_001015072	ENSG00000176125	UFSP1	UFSP	UFM1 specific peptidase 1 (inactive)	protein-coding
chip_Flag_4_vs_chip_merged_inputs_macs2_peak_24854	chr22	38923832	38924173	+	515	NA	Intergenic	MLT1K|LTR|ERVL-MaLR	-33520	NM_001270406	200315	Hs.226307	NM_145699	ENSG00000128383	APOBEC3A	A3A|ARP3|PHRBN|bK150C2.1	apolipoprotein B mRNA editing enzyme catalytic subunit 3A	protein-coding
chip_Flag_4_vs_chip_merged_inputs_macs2_peak_26854	chr4	973588	974255	+	515	NA	promoter-TSS (NM_001347)	promoter-TSS (NM_001347)	-361	NM_001347	1609	Hs.584858	NM_001347	ENSG00000145214	DGKQ	DAGK|DAGK4|DAGK7	diacylglycerol kinase theta	protein-coding
chip_Flag_4_vs_chip_merged_inputs_macs2_peak_13663	chr16	84585822	84586260	+	515	NA	intron (NM_021149, intron 3 of 3)	MLT1K|LTR|ERVL-MaLR	32055	NM_021149	23406	Hs.289092	NM_021149	ENSG00000103187	COTL1	CLP	coactosin like F-actin binding protein 1	protein-coding
chip_Flag_4_vs_chip_merged_inputs_macs2_peak_32450	chr7	100177592	100178137	+	515	NA	promoter-TSS (NM_152742)	promoter-TSS (NM_152742)	121	NM_012447	10734	Hs.592283	NM_012447	ENSG00000066923	STAG3	-	stromal antigen 3	protein-coding
chip_Flag_4_vs_chip_merged_inputs_macs2_peak_21841	chr20	23358046	23358501	+	515	NA	promoter-TSS (NR_109884)	promoter-TSS (NR_109884)	-146	NR_109884	100505683	Hs.140295	NR_109884	ENSG00000232645	LINC01431	-	long intergenic non-protein coding RNA 1431	ncRNA
chip_Flag_4_vs_chip_merged_inputs_macs2_peak_3657	chr1	205321628	205321995	+	514	NA	promoter-TSS (NM_030952)	promoter-TSS (NM_030952)	-20	NM_030952	81788	Hs.497512	NM_030952	ENSG00000163545	NUAK2	SNARK	NUAK family kinase 2	protein-coding
chip_Flag_4_vs_chip_merged_inputs_macs2_peak_28909	chr5	139699855	139700425	+	513	NA	Intergenic	MLT1K|LTR|ERVL-MaLR	24700	NM_001317210	51523	Hs.189119	NM_016463	ENSG00000171604	CXXC5	CF5|HSPC195|RINF|WID	CXXC finger protein 5	protein-coding
chip_Flag_4_vs_chip_merged_inputs_macs2_peak_27188	chr4	7073537	7073921	+	513	NA	Intergenic	Intergenic	-5519	NM_025196	80273	Hs.443723	NM_025196	ENSG00000109519	GRPEL1	GrpE|HMGE|mt-GrpE#1	GrpE like 1, mitochondrial	protein-coding
chip_Flag_4_vs_chip_merged_inputs_macs2_peak_17662	chr19	11435110	11435548	+	513	NA	promoter-TSS (NM_001302454)	promoter-TSS (NM_001302454)	72	NM_001289103	5589	Hs.610830	NM_002743	ENSG00000130175	PRKCSH	AGE-R2|G19P1|GIIB|PCLD|PCLD1|PKCSH|PLD1|VASAP-60	protein kinase C substrate 80K-H	protein-coding
chip_Flag_4_vs_chip_merged_inputs_macs2_peak_12982	chr16	30354823	30355996	+	513	NA	promoter-TSS (NM_001243646)	promoter-TSS (NM_001243646)	-48	NM_006110	10421	Hs.202677	NM_006110	ENSG00000169217	CD2BP2	FWP010|LIN1|PPP1R59|Snu40|U5-52K	CD2 cytoplasmic tail binding protein 2	protein-coding
chip_Flag_4_vs_chip_merged_inputs_macs2_peak_7122	chr11	67982227	67982635	+	511	NA	Intergenic	HERVE-int|LTR|ERV1	21694	NM_030930	81622	Hs.502989	NM_030930	ENSG00000110057	UNC93B1	IIAE1|UNC93|UNC93B|Unc-93B1	unc-93 homolog B1 (C. elegans)	protein-coding
chip_Flag_4_vs_chip_merged_inputs_macs2_peak_1465	chr1	26723158	26723673	+	510	NA	intron (NM_006015, intron 1 of 19)	intron (NM_006015, intron 1 of 19)	27384	NM_139135	8289	Hs.468972	NM_006015	ENSG00000117713	ARID1A	B120|BAF250|BAF250a|BM029|C1orf4|CSS2|ELD|MRD14|OSA1|P270|SMARCF1|hELD|hOSA1	AT-rich interaction domain 1A	protein-coding
chip_Flag_4_vs_chip_merged_inputs_macs2_peak_825	chr1	11749107	11749533	+	508	NA	intron (NM_020350, intron 4 of 4)	intron (NM_020350, intron 4 of 4)	-12873	NM_001010881	284498	Hs.585415	NM_001010881	ENSG00000215910	C1orf167	-	chromosome 1 open reading frame 167	protein-coding
chip_Flag_4_vs_chip_merged_inputs_macs2_peak_727	chr1	9428948	9429278	+	508	NA	promoter-TSS (NR_104623)	promoter-TSS (NR_104623)	-117	NR_104622	100506022	Hs.131775	NR_104622		LOC100506022	-	uncharacterized LOC100506022	ncRNA
chip_Flag_4_vs_chip_merged_inputs_macs2_peak_16471	chr18	12377303	12377844	+	508	NA	promoter-TSS (NM_006796)	promoter-TSS (NM_006796)	-297	NM_006796	10939	Hs.726355	NM_006796	ENSG00000141385	AFG3L2	SCA28|SPAX5	AFG3 like matrix AAA peptidase subunit 2	protein-coding
chip_Flag_4_vs_chip_merged_inputs_macs2_peak_20738	chr2	112541831	112542753	+	505	NA	promoter-TSS (NR_136321)	promoter-TSS (NR_136321)	-80	NR_136321	105373562	Hs.599548	NR_136321		LOC105373562	-	uncharacterized LOC105373562	ncRNA
chip_Flag_4_vs_chip_merged_inputs_macs2_peak_3417	chr1	180609759	180610082	+	505	NA	Intergenic	MLT1I|LTR|ERVL-MaLR	-22090	NR_137330	9213	Hs.227656	NM_004736	ENSG00000143324	XPR1	IBGC6|SYG1|X3	xenotropic and polytropic retrovirus receptor 1	protein-coding
chip_Flag_4_vs_chip_merged_inputs_macs2_peak_8162	chr12	49060638	49061187	+	501	NA	Intergenic	CpG	-5588	NM_003482	8085	Hs.731384	NM_003482	ENSG00000167548	KMT2D	AAD10|ALR|CAGL114|KABUK1|KMS|MLL2|MLL4|TNRC21	lysine methyltransferase 2D	protein-coding
chip_Flag_4_vs_chip_merged_inputs_macs2_peak_31730	chr7	27095843	27096247	+	498	NA	promoter-TSS (NM_005522)	promoter-TSS (NM_005522)	-39	NM_005522	3198	Hs.67397	NM_005522	ENSG00000105991	HOXA1	BSAS|HOX1|HOX1F	homeobox A1	protein-coding
chip_Flag_4_vs_chip_merged_inputs_macs2_peak_1492	chr1	27045943	27046301	+	492	NA	Intergenic	Intergenic	-33280	NM_052943	115572	Hs.632378	NM_052943	ENSG00000158246	FAM46B	-	family with sequence similarity 46 member B	protein-coding
chip_Flag_4_vs_chip_merged_inputs_macs2_peak_33026	chr7	139542304	139542681	+	491	NA	intron (NM_001080511, intron 4 of 4)	intron (NM_001080511, intron 4 of 4)	18564	NM_001080511	154790	Hs.57806	NM_001080511	ENSG00000236279	CLEC2L	-	C-type lectin domain family 2 member L	protein-coding
chip_Flag_4_vs_chip_merged_inputs_macs2_peak_14359	chr17	7314838	7315482	+	490	NA	TTS (NM_032442)	TTS (NM_032442)	179	NM_004489	2874	Hs.438219	NM_004489	ENSG00000132522	GPS2	AMF-1	G protein pathway suppressor 2	protein-coding
chip_Flag_4_vs_chip_merged_inputs_macs2_peak_28848	chr5	138338123	138338856	+	490	NA	promoter-TSS (NM_001287583)	promoter-TSS (NM_001287583)	-134	NM_001287583	995	Hs.656	NM_001790	ENSG00000158402	CDC25C	CDC25|PPP1R60	cell division cycle 25C	protein-coding
chip_Flag_4_vs_chip_merged_inputs_macs2_peak_11537	chr15	84980290	84981653	+	487	NA	intron (NM_001243137, intron 1 of 21)	CpG	458	NM_001243137	5151	Hs.9333	NM_002605	ENSG00000073417	PDE8A	HsT19550	phosphodiesterase 8A	protein-coding
chip_Flag_4_vs_chip_merged_inputs_macs2_peak_37047	chrX	25015757	25016156	+	485	NA	promoter-TSS (NM_139058)	promoter-TSS (NM_139058)	-8	NM_139058	170302	Hs.300304	NM_139058	ENSG00000004848	ARX	CT121|EIEE1|ISSX|MRX29|MRX32|MRX33|MRX36|MRX38|MRX43|MRX54|MRX76|MRX87|MRXS1|PRTS	aristaless related homeobox	protein-coding
chip_Flag_4_vs_chip_merged_inputs_macs2_peak_37207	chrX	54440225	54440625	+	485	NA	promoter-TSS (NM_058163)	promoter-TSS (NM_058163)	50	NM_001346790	90121	Hs.522662	NM_058163	ENSG00000158526	TSR2	DBA14|DT1P1A10|WGG1	TSR2, ribosome maturation factor	protein-coding
chip_Flag_4_vs_chip_merged_inputs_macs2_peak_14563	chr17	19648491	19648973	+	485	NA	promoter-TSS (NM_001031806)	promoter-TSS (NM_001031806)	-19	NM_000382	224	Hs.499886	NM_000382	ENSG00000072210	ALDH3A2	ALDH10|FALDH|SLS	aldehyde dehydrogenase 3 family member A2	protein-coding
chip_Flag_4_vs_chip_merged_inputs_macs2_peak_16766	chr19	290990	291499	+	485	NA	promoter-TSS (NM_177543)	promoter-TSS (NM_177543)	-75	NM_177543	8612	Hs.465506	NM_003712	ENSG00000141934	PLPP2	LPP2|PAP-2c|PAP2-g|PPAP2C	phospholipid phosphatase 2	protein-coding
chip_Flag_4_vs_chip_merged_inputs_macs2_peak_24640	chr22	28883397	28883890	+	485	NA	promoter-TSS (NM_001206998)	promoter-TSS (NM_001206998)	-124	NM_001206998	84133	Hs.604200	NM_032173	ENSG00000183579	ZNRF3	BK747E2.3|RNF203	zinc and ring finger 3	protein-coding
chip_Flag_4_vs_chip_merged_inputs_macs2_peak_26925	chr4	1748242	1749074	+	484	NA	Intergenic	Intergenic	27168	NM_006342	10460	Hs.104019	NM_006342	ENSG00000013810	TACC3	ERIC-1|ERIC1	transforming acidic coiled-coil containing protein 3	protein-coding
chip_Flag_4_vs_chip_merged_inputs_macs2_peak_2364	chr1	59296528	59297278	+	484	NA	promoter-TSS (NM_001113411)	promoter-TSS (NM_001113411)	-50	NM_018291	55277	Hs.444301	NM_018291	ENSG00000172456	FGGY	-	FGGY carbohydrate kinase domain containing	protein-coding
chip_Flag_4_vs_chip_merged_inputs_macs2_peak_6448	chr11	44065976	44066693	+	482	NA	promoter-TSS (NM_032592)	promoter-TSS (NM_032592)	72	NM_032592	84680	Hs.126706	NM_032592	ENSG00000110455	ACCS	ACS|PHACS	1-aminocyclopropane-1-carboxylate synthase homolog (inactive)	protein-coding
chip_Flag_4_vs_chip_merged_inputs_macs2_peak_6818	chr11	64234364	64234673	+	481	NA	promoter-TSS (NM_003377)	promoter-TSS (NM_003377)	-66	NM_001243733	7423	Hs.732095	NM_003377	ENSG00000173511	VEGFB	VEGFL|VRF	vascular endothelial growth factor B	protein-coding
chip_Flag_4_vs_chip_merged_inputs_macs2_peak_25948	chr3	52455233	52455673	+	480	NA	promoter-TSS (NM_007184)	promoter-TSS (NM_007184)	-55	NM_001276293	11188	Hs.435290	NM_007184	ENSG00000010322	NISCH	I-1|IR1|IRAS|hIRAS	nischarin	protein-coding
chip_Flag_4_vs_chip_merged_inputs_macs2_peak_22154	chr20	41028255	41028657	+	478	NA	promoter-TSS (NM_003286)	promoter-TSS (NM_003286)	-362	NM_003286	7150	Hs.472737	NM_003286	ENSG00000198900	TOP1	TOPI	topoisomerase (DNA) I	protein-coding
chip_Flag_4_vs_chip_merged_inputs_macs2_peak_3767	chr1	209884677	209885005	+	478	NA	Intergenic	Intergenic	-53333	NM_153262	255928	Hs.658866	NM_153262	ENSG00000143469	SYT14	SCAR11|sytXIV	synaptotagmin 14	protein-coding
chip_Flag_4_vs_chip_merged_inputs_macs2_peak_3922	chr1	224434736	224435189	+	477	NA	promoter-TSS (NM_001322302)	promoter-TSS (NM_001322302)	67	NM_001322303	149111	Hs.731723	NM_152495	ENSG00000143786	CNIH3	CNIH-3	cornichon family AMPA receptor auxiliary protein 3	protein-coding
chip_Flag_4_vs_chip_merged_inputs_macs2_peak_14511	chr17	17840000	17840710	+	476	NA	Intergenic	CpG	-3344	NM_004176	6720	Hs.592123	NM_004176	ENSG00000072310	SREBF1	SREBP-1c|SREBP1|SREBP1a|bHLHd1	sterol regulatory element binding transcription factor 1	protein-coding
chip_Flag_4_vs_chip_merged_inputs_macs2_peak_16973	chr19	1406995	1407549	+	476	NA	promoter-TSS (NM_018959)	promoter-TSS (NM_018959)	-297	NM_170711	26528	Hs.222510	NM_018959	ENSG00000071626	DAZAP1	-	DAZ associated protein 1	protein-coding
chip_Flag_4_vs_chip_merged_inputs_macs2_peak_24737	chr22	35437011	35437450	+	476	NA	Intergenic	MLT1K|LTR|ERVL-MaLR	37107	NM_006739	4174	Hs.517582	NM_006739	ENSG00000100297	MCM5	CDC46|P1-CDC46	minichromosome maintenance complex component 5	protein-coding
chip_Flag_4_vs_chip_merged_inputs_macs2_peak_15197	chr17	47492457	47492811	+	475	NA	promoter-TSS (NR_033934)	promoter-TSS (NR_033934)	-14	NR_033934	653479	Hs.537279	NR_033934		MRPL45P2	-	mitochondrial ribosomal protein L45 pseudogene 2	pseudo
chip_Flag_4_vs_chip_merged_inputs_macs2_peak_1394	chr1	25608621	25608963	+	475	NA	Intergenic	MLT1I|LTR|ERVL-MaLR	-8676	NM_001289010	57134	Hs.197043	NM_020379	ENSG00000117643	MAN1C1	HMIC|MAN1A3|MAN1C|pp6318	mannosidase alpha class 1C member 1	protein-coding
chip_Flag_4_vs_chip_merged_inputs_macs2_peak_36097	chr9	131068827	131069472	+	473	NA	intron (NM_006059, intron 16 of 27)	intron (NM_006059, intron 16 of 27)	-27327	NM_001185095	83543	Hs.4944	NM_031426	ENSG00000126878	AIF1L	C9orf58|IBA2	allograft inflammatory factor 1 like	protein-coding
chip_Flag_4_vs_chip_merged_inputs_macs2_peak_26180	chr3	127486401	127486872	+	472	NA	Intergenic	Intergenic	51144	NR_125397	101927149	Hs.407798	NR_125397	ENSG00000239921	LINC01471	-	long intergenic non-protein coding RNA 1471	ncRNA
chip_Flag_4_vs_chip_merged_inputs_macs2_peak_36684	chr9	137877504	137878095	+	472	NA	promoter-TSS (NM_000718)	promoter-TSS (NM_000718)	10	NM_000718	774	Hs.495522	NM_000718	ENSG00000148408	CACNA1B	BIII|CACNL1A5|CACNN|Cav2.2|DYT23	calcium voltage-gated channel subunit alpha1 B	protein-coding
chip_Flag_4_vs_chip_merged_inputs_macs2_peak_9898	chr14	35376591	35376959	+	472	NA	Intergenic	MLT1H2|LTR|ERVL-MaLR	27979	NM_020529	4792	Hs.81328	NM_020529	ENSG00000100906	NFKBIA	IKBA|MAD-3|NFKBI	NFKB inhibitor alpha	protein-coding
chip_Flag_4_vs_chip_merged_inputs_macs2_peak_357	chr1	2526626	2527219	+	471	NA	promoter-TSS (NM_018216).2	promoter-TSS (NM_018216).2	-294	NM_018216	55229	Hs.26156	NM_018216	ENSG00000157881	PANK4	-	pantothenate kinase 4	protein-coding
chip_Flag_4_vs_chip_merged_inputs_macs2_peak_10672	chr15	32030234	32030696	+	467	NA	promoter-TSS (NR_046324)	promoter-TSS (NR_046324)	-18	NR_046324	1139	Hs.511772	NM_000746	ENSG00000175344	CHRNA7	CHRNA7-2|NACHRA7	cholinergic receptor nicotinic alpha 7 subunit	protein-coding
chip_Flag_4_vs_chip_merged_inputs_macs2_peak_9132	chr12	124583902	124584232	+	464	NA	Intergenic	MLT1L|LTR|ERVL-MaLR	-16603	NM_001077261	9612	Hs.137510	NM_006312	ENSG00000196498	NCOR2	CTG26|N-CoR2|SMAP270|SMRT|SMRTE|SMRTE-tau|TNRC14|TRAC|TRAC-1|TRAC1	nuclear receptor corepressor 2	protein-coding
chip_Flag_4_vs_chip_merged_inputs_macs2_peak_26182	chr3	127598209	127598707	+	464	NA	non-coding (NR_073375, exon 1 of 16)	non-coding (NR_073375, exon 1 of 16)	101	NR_073375	4171	Hs.477481	NM_004526	ENSG00000073111	MCM2	BM28|CCNL1|CDCL1|D3S3194|DFNA70|MITOTIN|cdc19	minichromosome maintenance complex component 2	protein-coding
chip_Flag_4_vs_chip_merged_inputs_macs2_peak_7312	chr11	72642856	72643213	+	463	NA	promoter-TSS (NM_001143839)	promoter-TSS (NM_001143839)	-574	NM_001243784	5138	Hs.503163	NM_002599	ENSG00000186642	PDE2A	CGS-PDE|PDE2A1|PED2A4|cGSPDE	phosphodiesterase 2A	protein-coding
chip_Flag_4_vs_chip_merged_inputs_macs2_peak_14669	chr17	29069629	29069985	+	463	NA	Intergenic	Intergenic	5802	NM_004740	9220	Hs.462590	NM_004740	ENSG00000221995	TIAF1	MAJN|SPR210	TGFB1-induced anti-apoptotic factor 1	protein-coding
chip_Flag_4_vs_chip_merged_inputs_macs2_peak_10142	chr14	77616685	77617143	+	459	NA	promoter-TSS (NM_004863)	promoter-TSS (NM_004863)	-147	NM_004863	9517	Hs.435661	NM_004863	ENSG00000100596	SPTLC2	HSN1C|LCB2|LCB2A|NSAN1C|SPT2|hLCB2a	serine palmitoyltransferase long chain base subunit 2	protein-coding
chip_Flag_4_vs_chip_merged_inputs_macs2_peak_32926	chr7	131602254	131602811	+	459	NA	Intergenic	MLT1M|LTR|ERVL-MaLR	-45915	NM_005397	5420	Hs.744213	NM_005397	ENSG00000128567	PODXL	Gp200|PC|PCLP|PCLP-1	podocalyxin like	protein-coding
chip_Flag_4_vs_chip_merged_inputs_macs2_peak_24639	chr22	28873574	28873985	+	459	NA	Intergenic	MLT1K|LTR|ERVL-MaLR	-9988	NM_001206998	84133	Hs.604200	NM_032173	ENSG00000183579	ZNRF3	BK747E2.3|RNF203	zinc and ring finger 3	protein-coding
chip_Flag_4_vs_chip_merged_inputs_macs2_peak_9457	chr13	27919785	27920066	+	459	NA	promoter-TSS (NM_000209)	promoter-TSS (NM_000209)	-106	NM_000209	3651	Hs.32938	NM_000209	ENSG00000139515	PDX1	GSF|IDX-1|IPF1|IUF1|MODY4|PAGEN1|PDX-1|STF-1	pancreatic and duodenal homeobox 1	protein-coding
chip_Flag_4_vs_chip_merged_inputs_macs2_peak_12706	chr16	21389904	21390263	+	459	NA	Intergenic	MLT1K|LTR|ERVL-MaLR	35254	NM_130464	23117	Hs.611072	NM_130464		NPIPB3	KIAA0220L|NPIP|NPIPB|NPIPB5|NPIPL3	nuclear pore complex interacting protein family member B3	protein-coding
chip_Flag_4_vs_chip_merged_inputs_macs2_peak_17091	chr19	2346074	2346378	+	458	NA	intron (NM_152988, intron 13 of 14)	intron (NM_152988, intron 13 of 14)	17596	NM_001077238	56928	Hs.744026	NM_152988	ENSG00000005206	SPPL2B	IMP-4|IMP4|PSH4|PSL1	signal peptide peptidase like 2B	protein-coding
chip_Flag_4_vs_chip_merged_inputs_macs2_peak_34789	chr8	143578126	143578639	+	458	NA	promoter-TSS (NM_001286829)	promoter-TSS (NM_001286829)	-31	NM_001286829	93100	Hs.493164	NM_145201	ENSG00000147813	NAPRT	NAPRT1|PP3856	nicotinate phosphoribosyltransferase	protein-coding
chip_Flag_4_vs_chip_merged_inputs_macs2_peak_1041	chr1	16921505	16922248	+	457	NA	promoter-TSS (NM_014675)	promoter-TSS (NM_014675)	-74	NM_014675	9696	Hs.309403	NM_014675	ENSG00000058453	CROCC	ROLT|TAX1BP2	ciliary rootlet coiled-coil, rootletin	protein-coding
chip_Flag_4_vs_chip_merged_inputs_macs2_peak_18061	chr19	18060527	18060880	+	455	NA	intron (NM_001290023, intron 15 of 16)	MLT1K|LTR|ERVL-MaLR	26300	NM_001290023	3594	Hs.567294	NM_005535	ENSG00000096996	IL12RB1	CD212|IL-12R-BETA1|IL12RB|IMD30	interleukin 12 receptor subunit beta 1	protein-coding
chip_Flag_4_vs_chip_merged_inputs_macs2_peak_27544	chr4	75724241	75724614	+	453	NA	promoter-TSS (NM_001290049)	promoter-TSS (NM_001290049)	-95	NM_003715	8615	Hs.744877	NM_003715	ENSG00000138768	USO1	P115|TAP|VDP	USO1 vesicle transport factor	protein-coding
chip_Flag_4_vs_chip_merged_inputs_macs2_peak_22336	chr20	48282810	48283253	+	451	NA	Intergenic	MLT1K|LTR|ERVL-MaLR	-76880	NR_026958	284749	Hs.299080	NR_026958	ENSG00000235621	LINC00494	-	long intergenic non-protein coding RNA 494	ncRNA
chip_Flag_4_vs_chip_merged_inputs_macs2_peak_15824	chr17	76736420	76737440	+	450	NA	promoter-TSS (NM_001242535)	promoter-TSS (NM_001242535)	365	NM_001242534	79157	Hs.73965	NM_024311	ENSG00000092931	MFSD11	ET	major facilitator superfamily domain containing 11	protein-coding
chip_Flag_4_vs_chip_merged_inputs_macs2_peak_37245	chrX	71254652	71254989	+	446	NA	promoter-TSS (NM_201599)	promoter-TSS (NM_201599)	-171	NM_005096	9203	Hs.522684	NM_005096	ENSG00000147130	ZMYM3	DXS6673E|MYM|XFIM|ZNF198L2|ZNF261	zinc finger MYM-type containing 3	protein-coding
chip_Flag_4_vs_chip_merged_inputs_macs2_peak_16330	chr17	83205354	83206027	+	446	NA	Intergenic	Intergenic	-21207	NR_029406	388574	Hs.546918	NR_029406	ENSG00000232938	RPL23AP87	-	ribosomal protein L23a pseudogene 87	pseudo
chip_Flag_4_vs_chip_merged_inputs_macs2_peak_37273	chrX	101348566	101349231	+	446	NA	promoter-TSS (NM_004085)	promoter-TSS (NM_004085)	71	NM_004085	1678	Hs.447877	NM_004085	ENSG00000126953	TIMM8A	DDP|DDP1|DFN1|MTS|TIM8	translocase of inner mitochondrial membrane 8 homolog A (yeast)	protein-coding
chip_Flag_4_vs_chip_merged_inputs_macs2_peak_9175	chr12	125151219	125151684	+	445	NA	Intergenic	MLT1K|LTR|ERVL-MaLR	86084	NM_001319840	65985	Hs.656073	NM_023928	ENSG00000081760	AACS	ACSF1|SUR-5	acetoacetyl-CoA synthetase	protein-coding
chip_Flag_4_vs_chip_merged_inputs_macs2_peak_33757	chr8	18083815	18084529	+	445	NA	promoter-TSS (NR_125430)	promoter-TSS (NR_125430)	198	NM_177924	427	Hs.527412	NM_004315	ENSG00000104763	ASAH1	AC|ACDase|ASAH|PHP|PHP32|SMAPME	N-acylsphingosine amidohydrolase 1	protein-coding
chip_Flag_4_vs_chip_merged_inputs_macs2_peak_19092	chr19	49331621	49331937	+	443	NA	Intergenic	MLT1J2|LTR|ERVL-MaLR	-3641	NM_001040031	951	Hs.166556	NM_001774	ENSG00000104894	CD37	GP52-40|TSPAN26	CD37 molecule	protein-coding
chip_Flag_4_vs_chip_merged_inputs_macs2_peak_24078	chr22	20153890	20154489	+	441	NA	Intergenic	Intergenic	-4281	NM_001243537	388849	Hs.454905	NM_001243537	ENSG00000234409	CCDC188	-	coiled-coil domain containing 188	protein-coding
chip_Flag_4_vs_chip_merged_inputs_macs2_peak_6507	chr11	45333729	45334035	+	440	NA	Intergenic	MLT1L|LTR|ERVL-MaLR	-21489	NR_120557	101928812	Hs.444059	NR_120557	ENSG00000254427	LOC101928812	-	uncharacterized LOC101928812	ncRNA
chip_Flag_4_vs_chip_merged_inputs_macs2_peak_30520	chr6	47309377	47310065	+	438	NA	5' UTR (NM_014452, exon 1 of 6)	5' UTR (NM_014452, exon 1 of 6)	226	NM_014452	27242	Hs.443577	NM_014452	ENSG00000146072	TNFRSF21	BM-018|CD358|DR6	TNF receptor superfamily member 21	protein-coding
chip_Flag_4_vs_chip_merged_inputs_macs2_peak_11340	chr15	77599898	77600199	+	437	NA	Intergenic	MLT1O|LTR|ERVL-MaLR	32479	NM_032808	84894	Hs.656765	NM_032808	ENSG00000169783	LINGO1	LERN1|LRRN6A|UNQ201	leucine rich repeat and Ig domain containing 1	protein-coding
chip_Flag_4_vs_chip_merged_inputs_macs2_peak_19223	chr19	50759791	50760182	+	436	NA	Intergenic	MLT1J|LTR|ERVL-MaLR	-10478	NM_001506	2854	Hs.515555	NM_001506	ENSG00000142511	GPR32	RVDR1	G protein-coupled receptor 32	protein-coding
chip_Flag_4_vs_chip_merged_inputs_macs2_peak_33370	chr7	155300848	155301243	+	435	NA	intron (NM_198337, intron 2 of 3)	intron (NM_198337, intron 2 of 3)	3273	NM_005542	3638	Hs.520819	NM_005542	ENSG00000186480	INSIG1	CL6	insulin induced gene 1	protein-coding
chip_Flag_4_vs_chip_merged_inputs_macs2_peak_24870	chr22	39310804	39311365	+	434	NA	Intergenic	Intergenic	2827	NR_000028	116938		NR_000028	ENSG00000209480	SNORD83B	RNU83B|U83B	small nucleolar RNA, C/D box 83B	snoRNA
chip_Flag_4_vs_chip_merged_inputs_macs2_peak_8835	chr12	112716481	112716811	+	432	NA	intron (NM_001347952, intron 1 of 21)	MLT1J|LTR|ERVL-MaLR	-21470	NR_031631	100302227		NR_031631	ENSG00000283507	MIR1302-1	MIRN1302-1|hsa-mir-1302-1	microRNA 1302-1	ncRNA
chip_Flag_4_vs_chip_merged_inputs_macs2_peak_32284	chr7	76226903	76227329	+	429	NA	intron (NM_001291831, intron 1 of 15)	intron (NM_001291831, intron 1 of 15)	25223	NM_001291831	222183	Hs.511025	NM_001039212	ENSG00000177679	SRRM3	-	serine/arginine repetitive matrix 3	protein-coding
chip_Flag_4_vs_chip_merged_inputs_macs2_peak_12411	chr16	9139968	9140325	+	428	NA	Intergenic	MLT1J|LTR|ERVL-MaLR	48466	NM_014117	29035	Hs.221497	NM_014117	ENSG00000182831	C16orf72	PRO0149	chromosome 16 open reading frame 72	protein-coding
chip_Flag_4_vs_chip_merged_inputs_macs2_peak_30915	chr6	149456706	149457105	+	426	NA	intron (NM_207360, intron 3 of 5)	CpG-24097	28107	NM_207360	340152	Hs.632618	NM_207360	ENSG00000178199	ZC3H12D	C6orf95|MCPIP4|TFL|dJ281H8.1|p34	zinc finger CCCH-type containing 12D	protein-coding
chip_Flag_4_vs_chip_merged_inputs_macs2_peak_9552	chr13	51978873	51979342	+	416	NA	intron (NM_001330578, intron 1 of 19)	MLT1G1|LTR|ERVL-MaLR	32387	NM_001243182	540	Hs.492280	NM_000053	ENSG00000123191	ATP7B	PWD|WC1|WD|WND	ATPase copper transporting beta	protein-coding
chip_Flag_4_vs_chip_merged_inputs_macs2_peak_27914	chr4	183398196	183398704	+	408	NA	Intergenic	CpG	-46141	NM_001317343	55602	Hs.592508	NM_017632	ENSG00000168564	CDKN2AIP	CARF	CDKN2A interacting protein	protein-coding
chip_Flag_4_vs_chip_merged_inputs_macs2_peak_34891	chr8	144456447	144456959	+	407	NA	intron (NM_138496, intron 2 of 4)	intron (NM_138496, intron 2 of 4)	6148	NM_001330618	50626	Hs.459379	NM_032687	ENSG00000187954	CYHR1	CHRP	cysteine and histidine rich 1	protein-coding
chip_Flag_4_vs_chip_merged_inputs_macs2_peak_18739	chr19	43628892	43629294	+	404	NA	intron (NM_145296, intron 1 of 8)	MLT1J2|LTR|ERVL-MaLR	-9231	NM_182498	126299	Hs.99093	NM_182498	ENSG00000131116	ZNF428	C19orf37|Zfp428	zinc finger protein 428	protein-coding
chip_Flag_4_vs_chip_merged_inputs_macs2_peak_32985	chr7	136086770	136087125	+	402	NA	Intergenic	MLT1K|LTR|ERVL-MaLR	-109491	NM_145808	136319	Hs.602015	NM_145808	ENSG00000105887	MTPN	GCDP|V-1	myotrophin	protein-coding
chip_Flag_4_vs_chip_merged_inputs_macs2_peak_17598	chr19	10552414	10553018	+	401	NA	TTS (NM_023008)	TTS (NM_023008)	594	NR_031603	100302226		NR_031603	ENSG00000221410	MIR1238	MIRN1238|hsa-mir-1238	microRNA 1238	ncRNA
chip_Flag_4_vs_chip_merged_inputs_macs2_peak_19436	chr19	56315099	56315479	+	398	NA	promoter-TSS (NM_001322076)	promoter-TSS (NM_001322076)	-362	NM_001322074	79149	Hs.177688	NM_024303	ENSG00000131848	ZSCAN5A	ZNF495|ZSCAN5	zinc finger and SCAN domain containing 5A	protein-coding
chip_Flag_4_vs_chip_merged_inputs_macs2_peak_13692	chr16	84957712	84958291	+	398	NA	Intergenic	MLT1K|LTR|ERVL-MaLR	53534	NM_017740	55625	Hs.461610	NM_017740	ENSG00000153786	ZDHHC7	DHHC7|SERZ-B|SERZ1|ZNF370	zinc finger DHHC-type containing 7	protein-coding
chip_Flag_4_vs_chip_merged_inputs_macs2_peak_27089	chr4	3756386	3756746	+	398	NA	Intergenic	MLT1J|LTR|ERVL-MaLR	-10003	NM_000683	152	Hs.123022	NM_000683	ENSG00000184160	ADRA2C	ADRA2L2|ADRA2RL2|ADRARL2|ALPHA2CAR	adrenoceptor alpha 2C	protein-coding
chip_Flag_4_vs_chip_merged_inputs_macs2_peak_2556	chr1	94677760	94678134	+	396	NA	intron (NR_104131, intron 4 of 4)	MLT1K|LTR|ERVL-MaLR	67953	NR_039620	100616321		NR_039620	ENSG00000263526	MIR378G	-	microRNA 378g	ncRNA
chip_Flag_4_vs_chip_merged_inputs_macs2_peak_35988	chr9	130240528	130240992	+	396	NA	Intergenic	MLT1J|LTR|ERVL-MaLR	-25119	NM_001291815	256158	Hs.32194	NM_144655	ENSG00000148357	HMCN2	-	hemicentin 2	protein-coding
chip_Flag_4_vs_chip_merged_inputs_macs2_peak_2557	chr1	94734882	94735214	+	396	NA	intron (NR_104131, intron 1 of 4)	MLT1O|LTR|ERVL-MaLR	10852	NR_039620	100616321		NR_039620	ENSG00000263526	MIR378G	-	microRNA 378g	ncRNA
chip_Flag_4_vs_chip_merged_inputs_macs2_peak_8883	chr12	114241907	114242512	+	396	NA	Intergenic	MLT1K|LTR|ERVL-MaLR	163954	NM_181486	6910	Hs.381715	NM_000192	ENSG00000089225	TBX5	HOS	T-box 5	protein-coding
chip_Flag_4_vs_chip_merged_inputs_macs2_peak_19149	chr19	49847731	49848044	+	395	NA	intron (NR_040037, intron 1 of 3)	MLT1I|LTR|ERVL-MaLR	-2848	NR_130963	53635	Hs.587979	NM_017432	ENSG00000104960	PTOV1	ACID2|PTOV-1	prostate tumor overexpressed 1	protein-coding
chip_Flag_4_vs_chip_merged_inputs_macs2_peak_36007	chr9	130549079	130549401	+	391	NA	Intergenic	MLT1J2|LTR|ERVL-MaLR	30254	NR_027440	100272217	Hs.601255	NR_027440		LOC100272217	-	uncharacterized LOC100272217	ncRNA
chip_Flag_4_vs_chip_merged_inputs_macs2_peak_23994	chr22	19854301	19855947	+	389	NA	promoter-TSS (NM_053004)	promoter-TSS (NM_053004)	-185	NM_053004	54584	Hs.105642	NM_053004	ENSG00000185838	GNB1L	DGCRK3|FKSG1|GY2|WDR14|WDVCF	G protein subunit beta 1 like	protein-coding
chip_Flag_4_vs_chip_merged_inputs_macs2_peak_15034	chr17	43323041	43323564	+	389	NA	Intergenic	LTR13|LTR|ERVK	-23071	NR_002716	6066		NR_002716	ENSG00000274585	RNU2-1	RNU2|U2	RNA, U2 small nuclear 1	snRNA
chip_Flag_4_vs_chip_merged_inputs_macs2_peak_26883	chr4	1309171	1309549	+	387	NA	promoter-TSS (NM_001297432)	promoter-TSS (NM_001297432)	-83	NM_001297432	10296	Hs.139896	NM_005882	ENSG00000090316	MAEA	EMLP|EMP|GID9|HLC-10|PIG5	macrophage erythroblast attacher	protein-coding
chip_Flag_4_vs_chip_merged_inputs_macs2_peak_5906	chr11	1262431	1262900	+	386	NA	TTS (NM_002458)	TTS (NM_002458)	6060	NR_106802	102466725		NR_106802	ENSG00000275669	MIR6744	hsa-mir-6744	microRNA 6744	ncRNA
chip_Flag_4_vs_chip_merged_inputs_macs2_peak_6171	chr11	6413682	6414013	+	384	NA	intron (NM_145689, intron 1 of 13)	intron (NM_145689, intron 1 of 13)	5264	NR_047512	322	Hs.372840	NM_001164	ENSG00000166313	APBB1	FE65|MGC:9072|RIR	amyloid beta precursor protein binding family B member 1	protein-coding
chip_Flag_4_vs_chip_merged_inputs_macs2_peak_1611	chr1	30117766	30118076	+	384	NA	Intergenic	MLT1K|LTR|ERVL-MaLR	-80309	NR_110790	101929406	Hs.639413	NR_110790	ENSG00000233399	LINC01648	-	long intergenic non-protein coding RNA 1648	ncRNA
chip_Flag_4_vs_chip_merged_inputs_macs2_peak_11112	chr15	68219110	68219546	+	384	NA	intron (NM_017882, intron 1 of 6)	MLT1K|LTR|ERVL-MaLR	10414	NM_017882	54982	Hs.584921	NM_017882	ENSG00000128973	CLN6	CLN4A|HsT18960|nclf	ceroid-lipofuscinosis, neuronal 6, late infantile, variant	protein-coding
chip_Flag_4_vs_chip_merged_inputs_macs2_peak_4454	chr10	12043044	12043599	+	384	NA	promoter-TSS (NM_080599)	promoter-TSS (NM_080599)	-151	NM_080599	26019	Hs.370689	NM_015542	ENSG00000151461	UPF2	HUPF2|RENT2|smg-3	UPF2 regulator of nonsense transcripts homolog (yeast)	protein-coding
chip_Flag_4_vs_chip_merged_inputs_macs2_peak_24188	chr22	20703738	20704543	+	384	NA	intron (NR_026815, intron 6 of 7)	CpG-18798	3026	NR_026815	84222	Hs.546454	NM_032262	ENSG00000226287	TMEM191A	TMEM191AP	transmembrane protein 191A (pseudogene)	pseudo
chip_Flag_4_vs_chip_merged_inputs_macs2_peak_18078	chr19	18202866	18203683	+	383	NA	intron (NM_002866, intron 1 of 4)	CpG	790	NM_002866	5864	Hs.27744	NM_002866	ENSG00000105649	RAB3A	-	RAB3A, member RAS oncogene family	protein-coding
chip_Flag_4_vs_chip_merged_inputs_macs2_peak_29514	chr5	181179512	181179964	+	380	NA	Intergenic	Tigger3|DNA|TcMar-Tigger	12170	NR_108031	102577426	Hs.277359	NR_108031	ENSG00000248473	LINC01962	-	long intergenic non-protein coding RNA 1962	ncRNA
chip_Flag_4_vs_chip_merged_inputs_macs2_peak_9082	chr12	123601905	123602434	+	378	NA	promoter-TSS (NM_020936)	promoter-TSS (NM_020936)	92	NR_135104	57696	Hs.286173	NM_020936	ENSG00000111364	DDX55	-	DEAD-box helicase 55	protein-coding
chip_Flag_4_vs_chip_merged_inputs_macs2_peak_1591	chr1	29350014	29350381	+	377	NA	promoter-TSS (NR_110758)	promoter-TSS (NR_110758)	-83	NR_110758	101928460	Hs.434659	NR_110758	ENSG00000230523	LINC01756	-	long intergenic non-protein coding RNA 1756	ncRNA
chip_Flag_4_vs_chip_merged_inputs_macs2_peak_913	chr1	14897054	14897396	+	377	NA	intron (NM_201628, intron 1 of 14)	MLT1K|LTR|ERVL-MaLR	-26904	NM_001018000	23254	Hs.368823	NM_015209	ENSG00000189337	KAZN	KAZ	kazrin, periplakin interacting protein	protein-coding
chip_Flag_4_vs_chip_merged_inputs_macs2_peak_1157	chr1	20440684	20441084	+	376	NA	Intergenic	MLT1J|LTR|ERVL-MaLR	-12090	NR_033887	339505	Hs.633269	NR_033887		LINC01141	-	long intergenic non-protein coding RNA 1141	ncRNA
chip_Flag_4_vs_chip_merged_inputs_macs2_peak_26287	chr3	134485762	134486289	+	372	NA	promoter-TSS (NM_001242375)	promoter-TSS (NM_001242375)	-2	NM_001242374	25847	Hs.106909	NM_015391	ENSG00000129055	ANAPC13	APC13|SWM1	anaphase promoting complex subunit 13	protein-coding
chip_Flag_4_vs_chip_merged_inputs_macs2_peak_35042	chr9	35116189	35116526	+	372	NA	promoter-TSS (NM_025182)	promoter-TSS (NM_025182)	-385	NR_134455	80256	Hs.301696	NM_025182	ENSG00000005238	FAM214B	KIAA1539	family with sequence similarity 214 member B	protein-coding
chip_Flag_4_vs_chip_merged_inputs_macs2_peak_37519	chrX	154172464	154172765	+	372	NA	Intergenic	MER73|LTR|ERVL	-9982	NM_001048181	728458	Hs.571751	NM_001048181	ENSG00000166160	OPN1MW2	GOP	opsin 1 (cone pigments), medium-wave-sensitive 2	protein-coding
chip_Flag_4_vs_chip_merged_inputs_macs2_peak_12618	chr16	16258919	16259270	+	372	NA	intron (NM_001004067, intron 11 of 30)	intron (NM_001004067, intron 11 of 30)	26499	NM_173614	283820	Hs.460141	NM_173614	ENSG00000185164	NOMO2	Nomo|PM5	NODAL modulator 2	protein-coding
chip_Flag_4_vs_chip_merged_inputs_macs2_peak_26333	chr3	141370192	141370571	+	371	NA	intron (NM_001080412, intron 3 of 7)	MLT1J1|LTR|ERVL-MaLR	46168	NM_001080412	253461	Hs.518301	NM_152535	ENSG00000177311	ZBTB38	CIBZ|PPP1R171|ZNF921	zinc finger and BTB domain containing 38	protein-coding
chip_Flag_4_vs_chip_merged_inputs_macs2_peak_14608	chr17	27385630	27386020	+	370	NA	Intergenic	MLT1K|LTR|ERVL-MaLR	-32180	NR_033892	440419	Hs.385755	NR_033892	ENSG00000266433	TBC1D3P5	-	TBC1 domain family member 3 pseudogene 5	pseudo
chip_Flag_4_vs_chip_merged_inputs_macs2_peak_25686	chr3	42489211	42489622	+	368	NA	5' UTR (NM_001251882, exon 1 of 14)	5' UTR (NM_001251882, exon 1 of 14)	117	NM_001251882	7433	Hs.348500	NM_004624	ENSG00000114812	VIPR1	HVR1|II|PACAP-R-2|PACAP-R2|RDC1|V1RG|VAPC1|VIP-R-1|VIPR|VIRG|VPAC1|VPAC1R|VPCAP1R	vasoactive intestinal peptide receptor 1	protein-coding
chip_Flag_4_vs_chip_merged_inputs_macs2_peak_35694	chr9	124480544	124480938	+	368	NA	TTS (NM_004959)	TTS (NM_004959)	26679	NM_004959	2516	Hs.495108	NM_004959	ENSG00000136931	NR5A1	AD4BP|ELP|FTZ1|FTZF1|POF7|SF-1|SF1|SPGF8|SRXY3|hSF-1	nuclear receptor subfamily 5 group A member 1	protein-coding
chip_Flag_4_vs_chip_merged_inputs_macs2_peak_20397	chr2	85538990	85540108	+	367	NA	promoter-TSS (NR_038942)	promoter-TSS (NR_038942)	571	NM_005911	4144	Hs.516157	NM_005911	ENSG00000168906	MAT2A	MATA2|MATII|SAMS2	methionine adenosyltransferase 2A	protein-coding
chip_Flag_4_vs_chip_merged_inputs_macs2_peak_22093	chr20	37406450	37406805	+	367	NA	Intergenic	CpG	60499	NM_198291	6714	Hs.195659	NM_005417	ENSG00000197122	SRC	ASV|SRC1|THC6|c-SRC|p60-Src	SRC proto-oncogene, non-receptor tyrosine kinase	protein-coding
chip_Flag_4_vs_chip_merged_inputs_macs2_peak_10162	chr14	89032149	89032486	+	359	NA	Intergenic	MLT1I|LTR|ERVL-MaLR	208164	NM_001288783	123016	Hs.303055	NM_144596	ENSG00000165533	TTC8	BBS8|RP51	tetratricopeptide repeat domain 8	protein-coding
chip_Flag_4_vs_chip_merged_inputs_macs2_peak_35077	chr9	37392399	37392705	+	350	NA	Intergenic	MLT1K|LTR|ERVL-MaLR	-30158	NM_012203	9380	Hs.155742	NM_012203	ENSG00000137106	GRHPR	GLXR|GLYD|PH2	glyoxylate and hydroxypyruvate reductase	protein-coding
chip_Flag_4_vs_chip_merged_inputs_macs2_peak_19949	chr2	37561634	37561944	+	350	NA	Intergenic	MLT1I|LTR|ERVL-MaLR	110410	NM_001270438	10602	Hs.369574	NM_006449	ENSG00000163171	CDC42EP3	BORG2|CEP3|UB1	CDC42 effector protein 3	protein-coding
chip_Flag_4_vs_chip_merged_inputs_macs2_peak_35446	chr9	98311600	98311944	+	350	NA	intron (NM_005458, intron 13 of 18)	MLT1M|LTR|ERVL-MaLR	-56051	NR_051978	55357	Hs.371016	NM_018421	ENSG00000095383	TBC1D2	PARIS-1|PARIS1|TBC1D2A	TBC1 domain family member 2	protein-coding
chip_Flag_4_vs_chip_merged_inputs_macs2_peak_22971	chr21	6091585	6091933	+	347	NA	Intergenic	Intergenic	-3517	NR_026960	284836	Hs.146127	NM_194309	ENSG00000188660	LINC00319	C21orf125|NCRNA00319|PRED49	long intergenic non-protein coding RNA 319	ncRNA
chip_Flag_4_vs_chip_merged_inputs_macs2_peak_19747	chr2	20509994	20510346	+	346	NA	Intergenic	MLT1L|LTR|ERVL-MaLR	63099	NM_004040	388	Hs.502876	NM_004040	ENSG00000143878	RHOB	ARH6|ARHB|MST081|MSTP081|RHOH6	ras homolog family member B	protein-coding
chip_Flag_4_vs_chip_merged_inputs_macs2_peak_29435	chr5	179550431	179550996	+	343	NA	exon (NM_025158, exon 1 of 18)	exon (NM_025158, exon 1 of 18)	152	NM_025158	80230	Hs.306769	NM_025158	ENSG00000176783	RUFY1	RABIP4|ZFYVE12	RUN and FYVE domain containing 1	protein-coding
chip_Flag_4_vs_chip_merged_inputs_macs2_peak_12657	chr16	18288934	18289267	+	342	NA	Intergenic	LTR8|LTR|ERV1	43562	NM_001282507	101059938	Hs.634612	NM_001282507	ENSG00000214967	NPIPA7	-	nuclear pore complex interacting protein family member A7	protein-coding
chip_Flag_4_vs_chip_merged_inputs_macs2_peak_14768	chr17	35244585	35244857	+	340	NA	intron (NM_001330183, intron 1 of 3)	AluSz|SINE|Alu	1654	NM_144975	162394	Hs.585792	NM_144975	ENSG00000166750	SLFN5	-	schlafen family member 5	protein-coding
chip_Flag_4_vs_chip_merged_inputs_macs2_peak_10921	chr15	56040532	56040859	+	340	NA	Intergenic	Intergenic	-46949	NM_001329212	4734	Hs.1565	NM_006154	ENSG00000069869	NEDD4	NEDD4-1|RPF1	neural precursor cell expressed, developmentally down-regulated 4, E3 ubiquitin protein ligase	protein-coding
chip_Flag_4_vs_chip_merged_inputs_macs2_peak_11182	chr15	72636791	72637254	+	337	NA	promoter-TSS (NR_135685)	promoter-TSS (NR_135685)	-67	NR_135685	102723640	Hs.154829	NR_135684	ENSG00000259783	LOC102723640	-	uncharacterized LOC102723640	ncRNA
chip_Flag_4_vs_chip_merged_inputs_macs2_peak_14831	chr17	38474763	38475058	+	335	NA	intron (NM_001199417, intron 11 of 23)	intron (NM_001199417, intron 11 of 23)	46434	NM_001199417	57636	Hs.374446	NM_020876	ENSG00000275832	ARHGAP23	-	Rho GTPase activating protein 23	protein-coding
chip_Flag_4_vs_chip_merged_inputs_macs2_peak_29210	chr5	172431016	172431442	+	335	NA	intron (NM_001017995, intron 1 of 12)	MLT1O|LTR|ERVL-MaLR	23294	NM_001017995	285590	Hs.285666	NM_001017995	ENSG00000174705	SH3PXD2B	FAD49|FTHS|HOFI|KIAA1295|TKS4|TSK4	SH3 and PX domains 2B	protein-coding
chip_Flag_4_vs_chip_merged_inputs_macs2_peak_22569	chr20	58003577	58003925	+	335	NA	Intergenic	MLT1K|LTR|ERVL-MaLR	108357	NR_039757	100616353		NR_039757	ENSG00000263453	MIR4532	mir-4532	microRNA 4532	ncRNA
chip_Flag_4_vs_chip_merged_inputs_macs2_peak_1599	chr1	29649652	29650066	+	333	NA	Intergenic	MLT1K|LTR|ERVL-MaLR	-299745	NR_110758	101928460	Hs.434659	NR_110758	ENSG00000230523	LINC01756	-	long intergenic non-protein coding RNA 1756	ncRNA
chip_Flag_4_vs_chip_merged_inputs_macs2_peak_29013	chr5	149730653	149731458	+	333	NA	intron (NM_133263, intron 1 of 11)	CpG	803	NM_001172698	133522	Hs.483816	NM_133263	ENSG00000155846	PPARGC1B	ERRL1|PERC|PGC-1(beta)|PGC1B	PPARG coactivator 1 beta	protein-coding
chip_Flag_4_vs_chip_merged_inputs_macs2_peak_7100	chr11	67545389	67545713	+	333	NA	Intergenic	MLT1K|LTR|ERVL-MaLR	-22123	NM_001318496	51475	Hs.278984	NM_016366	ENSG00000167791	CABP2	DFNB93	calcium binding protein 2	protein-coding
chip_Flag_4_vs_chip_merged_inputs_macs2_peak_28418	chr5	62403608	62404014	+	332	NA	promoter-TSS (NM_014473)	promoter-TSS (NM_014473)	90	NM_014473	27292	Hs.731665	NM_014473	ENSG00000086189	DIMT1	DIM1|DIMT1L|HSA9761|HUSSY5	DIM1 dimethyladenosine transferase 1 homolog	protein-coding
chip_Flag_4_vs_chip_merged_inputs_macs2_peak_8452	chr12	57872412	57872694	+	326	NA	Intergenic	MLT1I|LTR|ERVL-MaLR	-25589	NM_005730	10106	Hs.524530	NM_005730	ENSG00000175215	CTDSP2	OS4|PSR2|SCP2	CTD small phosphatase 2	protein-coding
chip_Flag_4_vs_chip_merged_inputs_macs2_peak_32112	chr7	73161541	73162187	+	325	NA	intron (NR_002206, intron 1 of 23)	MLT1L|LTR|ERVL-MaLR	6935	NR_002206	2970	Hs.654705	NR_002206	ENSG00000277053	GTF2IP1	WBSCR7	general transcription factor IIi pseudogene 1	pseudo
chip_Flag_4_vs_chip_merged_inputs_macs2_peak_5078	chr10	72275314	72275707	+	323	NA	3' UTR (NM_019058, exon 3 of 3)	3' UTR (NM_019058, exon 3 of 3)	1591	NM_019058	54541	Hs.744875	NM_019058	ENSG00000168209	DDIT4	Dig2|REDD-1|REDD1	DNA damage inducible transcript 4	protein-coding
chip_Flag_4_vs_chip_merged_inputs_macs2_peak_31140	chr6	166950933	166951404	+	321	NA	intron (NM_003730, intron 2 of 8)	LTR13|LTR|ERVK	5421	NM_003730	8635	Hs.529989	NM_003730	ENSG00000026297	RNASET2	RNASE6PL|bA514O12.3	ribonuclease T2	protein-coding
chip_Flag_4_vs_chip_merged_inputs_macs2_peak_2310	chr1	54514242	54514511	+	320	NA	Intergenic	MLT1K|LTR|ERVL-MaLR	-33758	NM_015547	26027	Hs.745173	NM_015547	ENSG00000162390	ACOT11	BFIT|STARD14|THEA|THEM1	acyl-CoA thioesterase 11	protein-coding
chip_Flag_4_vs_chip_merged_inputs_macs2_peak_13618	chr16	83829851	83830637	+	319	NA	Intergenic	Intergenic	22341	NM_001537	3281	Hs.250899	NM_001537	ENSG00000230989	HSBP1	NPC-A-13	heat shock factor binding protein 1	protein-coding
chip_Flag_4_vs_chip_merged_inputs_macs2_peak_16304	chr17	82881945	82882237	+	318	NA	intron (NM_005993, intron 14 of 38)	intron (NM_005993, intron 14 of 38)	-42036	NM_024702	79755	Hs.464391	NM_024702	ENSG00000141579	ZNF750	ZFP750	zinc finger protein 750	protein-coding
chip_Flag_4_vs_chip_merged_inputs_macs2_peak_6511	chr11	45646618	45646926	+	314	NA	TTS (NM_003654)	TTS (NM_003654)	18884	NM_003654	8534	Hs.104576	NM_003654	ENSG00000175264	CHST1	C6ST|GST-1|KS6ST|KSGal6ST|KSST	carbohydrate sulfotransferase 1	protein-coding
chip_Flag_4_vs_chip_merged_inputs_macs2_peak_3015	chr1	151511056	151511615	+	313	NA	promoter-TSS (NM_020770)	promoter-TSS (NM_020770)	-51	NM_020770	57530	Hs.591464	NM_020770	ENSG00000143375	CGN	-	cingulin	protein-coding
chip_Flag_4_vs_chip_merged_inputs_macs2_peak_10314	chr14	100606894	100607234	+	312	NA	Intergenic	MLT1K|LTR|ERVL-MaLR	-37270	NM_020836	57596	Hs.211751	NM_020836	ENSG00000183092	BEGAIN	-	brain enriched guanylate kinase associated	protein-coding
chip_Flag_4_vs_chip_merged_inputs_macs2_peak_22287	chr20	46939014	46939343	+	312	NA	intron (NM_005244, intron 1 of 15)	MLT1K|LTR|ERVL-MaLR	44554	NM_005244	2139	Hs.472877	NM_005244	ENSG00000064655	EYA2	EAB1	EYA transcriptional coactivator and phosphatase 2	protein-coding
chip_Flag_4_vs_chip_merged_inputs_macs2_peak_34936	chr8	144853125	144853673	+	312	NA	promoter-TSS (NM_001081004)	promoter-TSS (NM_001081004)	179	NM_001081003	28991	Hs.493218	NM_014066	ENSG00000170619	COMMD5	HCARG|HT002	COMM domain containing 5	protein-coding
chip_Flag_4_vs_chip_merged_inputs_macs2_peak_527	chr1	5721865	5722169	+	312	NA	Intergenic	MLT1K|LTR|ERVL-MaLR	140724	NR_039838	100616421		NR_039838	ENSG00000264101	MIR4689	mir-4689	microRNA 4689	ncRNA
chip_Flag_4_vs_chip_merged_inputs_macs2_peak_35454	chr9	98428496	98428878	+	311	NA	intron (NM_005458, intron 7 of 18)	MLT1K|LTR|ERVL-MaLR	-172966	NR_051978	55357	Hs.371016	NM_018421	ENSG00000095383	TBC1D2	PARIS-1|PARIS1|TBC1D2A	TBC1 domain family member 2	protein-coding
chip_Flag_4_vs_chip_merged_inputs_macs2_peak_22375	chr20	49385494	49385802	+	310	NA	intron (NM_004975, intron 1 of 1)	MLT1J|LTR|ERVL-MaLR	96996	NM_004975	3745	Hs.84244	NM_004975	ENSG00000158445	KCNB1	DRK1|Kv2.1	potassium voltage-gated channel subfamily B member 1	protein-coding
chip_Flag_4_vs_chip_merged_inputs_macs2_peak_23215	chr21	34375501	34375971	+	304	NA	intron (NM_001313692, intron 1 of 3)	CpG	256	NM_001313692	102723553	Hs.656195	NM_001313692	ENSG00000273590	SMIM11B	-	small integral membrane protein 11B	protein-coding
chip_Flag_4_vs_chip_merged_inputs_macs2_peak_33662	chr8	9151388	9151865	+	301	NA	promoter-TSS (NM_024607)	promoter-TSS (NM_024607)	16	NM_001201329	79660	Hs.458513	NM_024607	ENSG00000173281	PPP1R3B	GL|PPP1R4|PTG	protein phosphatase 1 regulatory subunit 3B	protein-coding
chip_Flag_4_vs_chip_merged_inputs_macs2_peak_7689	chr11	119337722	119338034	+	300	NA	TTS (NM_032015)	TTS (NM_032015)	3005	NM_001278431	114902	Hs.632102	NM_015645	ENSG00000223953	C1QTNF5	CTRP5	C1q and tumor necrosis factor related protein 5	protein-coding
chip_Flag_4_vs_chip_merged_inputs_macs2_peak_7471	chr11	85628397	85628766	+	298	NA	promoter-TSS (NM_001193537)	promoter-TSS (NM_001193537)	8	NM_001193538	55863	Hs.525063	NM_018480	ENSG00000171204	TMEM126B	HT007	transmembrane protein 126B	protein-coding
chip_Flag_4_vs_chip_merged_inputs_macs2_peak_31771	chr7	30594621	30594957	+	297	NA	promoter-TSS (NM_002047)	promoter-TSS (NM_002047)	54	NM_001316772	2617	Hs.404321	NM_002047	ENSG00000106105	GARS	CMT2D|DSMAV|GlyRS|HMN5|SMAD1	glycyl-tRNA synthetase	protein-coding
chip_Flag_4_vs_chip_merged_inputs_macs2_peak_21977	chr20	33489672	33490019	+	294	NA	promoter-TSS (NM_001032999)	promoter-TSS (NM_001032999)	-277	NM_001032999	9139	Hs.153934	NM_005093	ENSG00000078699	CBFA2T2	EHT|MTGR1|ZMYND3|p85	CBFA2/RUNX1 translocation partner 2	protein-coding
chip_Flag_4_vs_chip_merged_inputs_macs2_peak_8768	chr12	110067581	110067870	+	293	NA	promoter-TSS (NM_207435)	promoter-TSS (NM_207435)	-30	NM_207435	400073	Hs.44817	NM_207435	ENSG00000174456	C12orf76	-	chromosome 12 open reading frame 76	protein-coding
chip_Flag_4_vs_chip_merged_inputs_macs2_peak_25335	chr3	12449874	12450212	+	291	NA	Intergenic	MLT1K|LTR|ERVL-MaLR	-34389	NM_001145394	80746	Hs.335550	NM_025265	ENSG00000154743	TSEN2	PCH2B|SEN2|SEN2L	tRNA splicing endonuclease subunit 2	protein-coding
chip_Flag_4_vs_chip_merged_inputs_macs2_peak_37175	chrX	49186188	49186766	+	289	NA	promoter-TSS (NM_006150)	promoter-TSS (NM_006150)	-77	NM_006150	4007	Hs.732712	NM_006150	ENSG00000012211	PRICKLE3	LMO6	prickle planar cell polarity protein 3	protein-coding
chip_Flag_4_vs_chip_merged_inputs_macs2_peak_14264	chr17	3557697	3558084	+	289	NA	5' UTR (NM_001258205, exon 1 of 18)	5' UTR (NM_001258205, exon 1 of 18)	105	NM_145068	162514	Hs.446255	NM_145068	ENSG00000167723	TRPV3	FNEPPK2|OLMS|VRL3	transient receptor potential cation channel subfamily V member 3	protein-coding
chip_Flag_4_vs_chip_merged_inputs_macs2_peak_22178	chr20	43457777	43458877	+	289	NA	intron (NM_006275, intron 1 of 5)	CpG	463	NM_006275	6431	Hs.684950	NM_006275	ENSG00000124193	SRSF6	B52|HEL-S-91|SFRS6|SRP55	serine and arginine rich splicing factor 6	protein-coding
chip_Flag_4_vs_chip_merged_inputs_macs2_peak_11662	chr15	91291718	91292034	+	289	NA	intron (NM_001323040, intron 12 of 12)	MLT1J|LTR|ERVL-MaLR	-171463	NR_110106	101926928	Hs.638788	NR_110106	ENSG00000258551	CRAT37	-	cervical cancer-associated transcript 37	ncRNA
chip_Flag_4_vs_chip_merged_inputs_macs2_peak_32110	chr7	73157070	73157668	+	288	NA	intron (NR_002206, intron 1 of 23)	intron (NR_002206, intron 1 of 23)	2440	NR_002206	2970	Hs.654705	NR_002206	ENSG00000277053	GTF2IP1	WBSCR7	general transcription factor IIi pseudogene 1	pseudo
chip_Flag_4_vs_chip_merged_inputs_macs2_peak_36019	chr9	130893478	130894111	+	282	NA	exon (NM_198180, exon 3 of 3)	exon (NM_198180, exon 3 of 3)	3018	NM_198180	347148	Hs.660704	NM_198180	ENSG00000188710	QRFP	26RFa|P518	pyroglutamylated RFamide peptide	protein-coding
chip_Flag_4_vs_chip_merged_inputs_macs2_peak_2517	chr1	91387369	91387636	+	280	NA	intron (NM_001017975, intron 4 of 38)	LSU-rRNA_Hsa|rRNA|rRNA	17367	NM_001017975	164045	Hs.454818	NM_001017975	ENSG00000162669	HFM1	MER3|POF9|SEC63D1|Si-11|Si-11-6|helicase	HFM1, ATP dependent DNA helicase homolog	protein-coding
chip_Flag_4_vs_chip_merged_inputs_macs2_peak_20477	chr2	88545126	88545512	+	278	NA	intron (NR_110236, intron 2 of 2)	MLT1J|LTR|ERVL-MaLR	6599	NR_110236	101928371	Hs.738045	NR_110236	ENSG00000225420	LOC101928371	-	uncharacterized LOC101928371	ncRNA
chip_Flag_4_vs_chip_merged_inputs_macs2_peak_21199	chr2	176188382	176188815	+	278	NA	promoter-TSS (NM_024501)	promoter-TSS (NM_024501)	19	NM_024501	3231	Hs.83465	NM_024501	ENSG00000128645	HOXD1	HOX4|HOX4G|Hox-4.7	homeobox D1	protein-coding
chip_Flag_4_vs_chip_merged_inputs_macs2_peak_32460	chr7	100336085	100336587	+	278	NA	promoter-TSS (NR_003613)	promoter-TSS (NR_003613)	-29	NR_003613	5379	Hs.634244	NM_005394		PMS2P1	PMS2L1|PMS2L13|PMS2L6|PMS2L7|PMS2L8|PMS3|PMS8|PMSR1|PMSR2	PMS1 homolog 2, mismatch repair system component pseudogene 1	pseudo
chip_Flag_4_vs_chip_merged_inputs_macs2_peak_11568	chr15	88621083	88621759	+	278	NA	intron (NM_022767, intron 1 of 3)	CpG	125	NM_022767	64782	Hs.436102	NM_022767	ENSG00000181026	AEN	ISG20L1|pp12744	apoptosis enhancing nuclease	protein-coding
chip_Flag_4_vs_chip_merged_inputs_macs2_peak_13081	chr16	33766932	33767211	+	277	NA	Intergenic	MLT1J|LTR|ERVL-MaLR	-2306	NR_130772	104644205	Hs.742548	NR_130771		ENPP7P13	DUNQU1	ectonucleotide pyrophosphatase/phosphodiesterase 7 pseudogene 13	pseudo
chip_Flag_4_vs_chip_merged_inputs_macs2_peak_9994	chr14	61559669	61559957	+	277	NA	intron (NR_110417, intron 3 of 3)	MLT1L|LTR|ERVL-MaLR	10381	NR_110417	101927780	Hs.254789	NR_110416	ENSG00000250548	LOC101927780	-	uncharacterized LOC101927780	ncRNA
chip_Flag_4_vs_chip_merged_inputs_macs2_peak_32184	chr7	74453882	74454581	+	275	NA	intron (NM_016328, intron 1 of 26)	CpG	441	NM_016328	9569	Hs.647056	NM_005685	ENSG00000006704	GTF2IRD1	BEN|CREAM1|GTF3|MUSTRD1|RBAP2|WBS|WBSCR11|WBSCR12|hMusTRD1alpha1	GTF2I repeat domain containing 1	protein-coding
chip_Flag_4_vs_chip_merged_inputs_macs2_peak_17781	chr19	13689157	13689445	+	274	NA	Intergenic	MLT1J1|LTR|ERVL-MaLR	-42459	NM_001320567	81576	Hs.24998	NM_030818	ENSG00000104957	CCDC130	-	coiled-coil domain containing 130	protein-coding
chip_Flag_4_vs_chip_merged_inputs_macs2_peak_31200	chr6	168842563	168843080	+	272	NA	Intergenic	CpG	121561	NR_136248	105378146	Hs.343631	NR_136248		LOC105378146	-	uncharacterized LOC105378146	ncRNA
chip_Flag_4_vs_chip_merged_inputs_macs2_peak_7893	chr12	4269260	4269676	+	268	NA	intron (NR_125790, intron 1 of 1)	CpG	-4268	NM_001759	894	Hs.376071	NM_001759	ENSG00000118971	CCND2	KIAK0002|MPPH3	cyclin D2	protein-coding
chip_Flag_4_vs_chip_merged_inputs_macs2_peak_16017	chr17	79931916	79932321	+	255	NA	TTS (NM_001271844)	TTS (NM_001271844)	-5393	NR_110850	101928766	Hs.630666	NR_110850	ENSG00000262585	LINC01979	-	long intergenic non-protein coding RNA 1979	ncRNA
chip_Flag_4_vs_chip_merged_inputs_macs2_peak_5677	chr10	132279805	132280511	+	255	NA	intron (NM_001318878, intron 1 of 11)	intron (NM_001318878, intron 1 of 11)	27064	NM_001318879	282974	Hs.469002	NM_173575	ENSG00000165752	STK32C	PKE|YANK3	serine/threonine kinase 32C	protein-coding
chip_Flag_4_vs_chip_merged_inputs_macs2_peak_23234	chr21	36069648	36069960	+	253	NA	promoter-TSS (NM_001757)	promoter-TSS (NM_001757)	-120	NM_001286789	873	Hs.88778	NM_001757	ENSG00000159228	CBR1	CBR|SDR21C1|hCBR1	carbonyl reductase 1	protein-coding
chip_Flag_4_vs_chip_merged_inputs_macs2_peak_17557	chr19	10044457	10044736	+	252	NA	intron (NR_027300, intron 6 of 29)	MLT1J|LTR|ERVL-MaLR	3240	NR_027300	388503	Hs.655363	NM_001013640	ENSG00000167798	C3P1	CPLP	complement component 3 precursor pseudogene	pseudo
chip_Flag_4_vs_chip_merged_inputs_macs2_peak_19180	chr19	50264570	50264969	+	251	NA	intron (NM_024729, intron 20 of 40)	MLT1K|LTR|ERVL-MaLR	61141	NM_001077186	79784	Hs.467142	NM_024729	ENSG00000105357	MYH14	DFNA4|DFNA4A|FP17425|MHC16|MYH17|NMHC II-C|NMHC-II-C|PNMHH|myosin	myosin heavy chain 14	protein-coding
chip_Flag_4_vs_chip_merged_inputs_macs2_peak_26568	chr3	184361470	184362236	+	251	NA	promoter-TSS (NM_001171087)	promoter-TSS (NM_001171087)	136	NM_006232	5437	Hs.432574	NM_006232	ENSG00000163882	POLR2H	RPABC3|RPB17|RPB8	RNA polymerase II subunit H	protein-coding
chip_Flag_4_vs_chip_merged_inputs_macs2_peak_23980	chr22	19761177	19761696	+	249	NA	intron (NM_005992, intron 3 of 9)	CpG-18761	4733	NM_080647	6899	Hs.173984	NM_005992	ENSG00000184058	TBX1	CAFS|CATCH22|CTHM|DGCR|DGS|DORV|TBX1C|TGA|VCF|VCFS	T-box 1	protein-coding
chip_Flag_4_vs_chip_merged_inputs_macs2_peak_34637	chr8	141731024	141731350	+	243	NA	Intergenic	MLT1K|LTR|ERVL-MaLR	55126	NR_031636	100302147		NR_031636	ENSG00000221768	MIR1302-7	MIRN1302-7|hsa-mir-1302-7	microRNA 1302-7	ncRNA
chip_Flag_4_vs_chip_merged_inputs_macs2_peak_23060	chr21	8814180	8814505	+	243	NA	Intergenic	GSATII|Satellite|centr	-172657	NR_128711	103504731		NR_128711	ENSG00000264462	MIR3648-2	hsa-mir-3648-2	microRNA 3648-2	ncRNA
chip_Flag_4_vs_chip_merged_inputs_macs2_peak_22545	chr20	57457325	57457594	+	241	NA	Intergenic	LTR45B|LTR|ERV1	66061	NM_183425	55544	Hs.236361	NM_017495	ENSG00000132819	RBM38	HSRNASEB|RNPC1|SEB4B|SEB4D|dJ800J21.2	RNA binding motif protein 38	protein-coding
chip_Flag_4_vs_chip_merged_inputs_macs2_peak_31494	chr7	2631380	2631820	+	241	NA	promoter-TSS (NM_025250)	promoter-TSS (NM_025250)	-369	NM_025250	80727	Hs.440899	NM_025250	ENSG00000136295	TTYH3	-	tweety family member 3	protein-coding
chip_Flag_4_vs_chip_merged_inputs_macs2_peak_24391	chr22	22508198	22509136	+	240	NA	non-coding (NR_130642, exon 1 of 5)	non-coding (NR_130642, exon 1 of 5)	520	NR_130643	140883	Hs.43834	NM_080764	ENSG00000275004	ZNF280B	5'OY11.1|D87009.C22.3|SUHW2|ZNF279|ZNF632	zinc finger protein 280B	protein-coding
chip_Flag_4_vs_chip_merged_inputs_macs2_peak_33678	chr8	10705005	10705302	+	231	NA	Intergenic	MLT1K|LTR|ERVL-MaLR	25421	NM_031439	83595	Hs.709543	NM_031439	ENSG00000171056	SOX7	-	SRY-box 7	protein-coding
chip_Flag_4_vs_chip_merged_inputs_macs2_peak_31581	chr7	5529075	5530614	+	230	NA	intron (NM_001101, intron 1 of 5)	CpG-25504	757	NM_001101	60	Hs.520640	NM_001101	ENSG00000075624	ACTB	BRWS1|PS1TP5BP1	actin beta	protein-coding
chip_Flag_4_vs_chip_merged_inputs_macs2_peak_32559	chr7	101244158	101244656	+	225	NA	intron (NM_016068, intron 1 of 4)	intron (NM_016068, intron 1 of 4)	683	NM_016068	51024	Hs.423968	NM_016068	ENSG00000214253	FIS1	CGI-135|TTC11	fission, mitochondrial 1	protein-coding
chip_Flag_4_vs_chip_merged_inputs_macs2_peak_30082	chr6	33312685	33313025	+	225	NA	intron (NM_172209, intron 2 of 6).4	intron (NM_172209, intron 2 of 6).4	1532	NM_003190	6892	Hs.370937	NM_003190	ENSG00000231925	TAPBP	NGS17|TAPA|TPN|TPSN	TAP binding protein	protein-coding
chip_Flag_4_vs_chip_merged_inputs_macs2_peak_27699	chr4	112145651	112145998	+	224	NA	intron (NM_152400, intron 1 of 1)	CpG	427	NM_152400	132720	Hs.23439	NM_152400	ENSG00000174749	C4orf32	-	chromosome 4 open reading frame 32	protein-coding
chip_Flag_4_vs_chip_merged_inputs_macs2_peak_27753	chr4	127730172	127730479	+	223	NA	promoter-TSS (NM_001318467)	promoter-TSS (NM_001318467)	-53	NM_001318467	83447	Hs.149030	NM_031291	ENSG00000151475	SLC25A31	AAC4|ANT 4|ANT4|SFEC35kDa	solute carrier family 25 member 31	protein-coding
chip_Flag_4_vs_chip_merged_inputs_macs2_peak_26254	chr3	129690443	129690697	+	222	NA	intron (NM_001128224, intron 3 of 5)	MLT1J1|LTR|ERVL-MaLR	-1838	NR_033361	23023	Hs.477547	NM_015008	ENSG00000172765	TMCC1	-	transmembrane and coiled-coil domain family 1	protein-coding
chip_Flag_4_vs_chip_merged_inputs_macs2_peak_18552	chr19	39154611	39154910	+	221	NA	intron (NM_001014834, intron 1 of 7)	intron (NM_001014834, intron 1 of 7)	28980	NM_001014831	10298	Hs.20447	NM_005884	ENSG00000130669	PAK4	-	p21 (RAC1) activated kinase 4	protein-coding
chip_Flag_4_vs_chip_merged_inputs_macs2_peak_8772	chr12	110104267	110104642	+	216	NA	Intergenic	MLT1K|LTR|ERVL-MaLR	-19881	NM_001143779	28981	Hs.528382	NM_014055	ENSG00000122970	IFT81	CDV-1|CDV-1R|CDV1|CDV1R|DV1	intraflagellar transport 81	protein-coding
chip_Flag_4_vs_chip_merged_inputs_macs2_peak_30888	chr6	144064062	144064799	+	215	NA	intron (NM_001289043, intron 1 of 6)	CpG	169	NM_001289038	5325	Hs.743225	NM_002656	ENSG00000118495	PLAGL1	LOT1|ZAC|ZAC1	PLAG1 like zinc finger 1	protein-coding
chip_Flag_4_vs_chip_merged_inputs_macs2_peak_27151	chr4	6372979	6373247	+	213	NA	intron (NM_001206994, intron 5 of 9)	MLT1J2|LTR|ERVL-MaLR	8757	NM_181876	5522	Hs.479069	NM_020416	ENSG00000074211	PPP2R2C	B55-GAMMA|IMYPNO|IMYPNO1|PR52|PR55G	protein phosphatase 2 regulatory subunit Bgamma	protein-coding
chip_Flag_4_vs_chip_merged_inputs_macs2_peak_10394	chr14	103334277	103334924	+	211	NA	promoter-TSS (NM_183004)	promoter-TSS (NM_183004)	-261	NM_183004	1983	Hs.433702	NM_001969	ENSG00000100664	EIF5	EIF-5|EIF-5A	eukaryotic translation initiation factor 5	protein-coding
chip_Flag_4_vs_chip_merged_inputs_macs2_peak_3255	chr1	161447524	161448444	+	211	NA	Intergenic	CpG	-57431	NM_021642	2212	Hs.352642	NM_021642	ENSG00000143226	FCGR2A	CD32|CD32A|CDw32|FCG2|FCGR2|FCGR2A1|FcGR|IGFR2	Fc fragment of IgG receptor IIa	protein-coding
chip_Flag_4_vs_chip_merged_inputs_macs2_peak_8905	chr12	116449003	116449298	+	210	NA	Intergenic	MLT1K|LTR|ERVL-MaLR	-20832	NR_039683	100616309		NR_039683	ENSG00000264037	MIR4472-2	-	microRNA 4472-2	ncRNA
chip_Flag_4_vs_chip_merged_inputs_macs2_peak_3281	chr1	162561580	162562172	+	205	NA	promoter-TSS (NM_001324114)	promoter-TSS (NM_001324114)	-23	NM_001324113	6675	Hs.492859	NM_003115	ENSG00000117143	UAP1	AGX|AGX1|AGX2|SPAG2	UDP-N-acetylglucosamine pyrophosphorylase 1	protein-coding
chip_Flag_4_vs_chip_merged_inputs_macs2_peak_5282	chr10	80408321	80408820	+	205	NA	promoter-TSS (NM_001243780)	promoter-TSS (NM_001243780)	84	NM_032333	84293	Hs.500333	NM_032333	ENSG00000122378	FAM213A	C10orf58|PAMM	family with sequence similarity 213 member A	protein-coding
chip_Flag_4_vs_chip_merged_inputs_macs2_peak_23031	chr21	8219764	8220078	+	202	NA	intron (NR_003287, intron 1 of 2)	CpG	6033	NR_003287	100008589		NR_003287		RNA28S5	RN28S1	RNA, 28S ribosomal 5	rRNA
chip_Flag_4_vs_chip_merged_inputs_macs2_peak_13876	chr16	87305923	87306354	+	201	NA	intron (NM_001256917, intron 3 of 4)	L1MC5|LINE|L1	11282	NM_001256917	100506581	Hs.729380	NM_001195124	ENSG00000260456	C16orf95	-	chromosome 16 open reading frame 95	protein-coding
chip_Flag_4_vs_chip_merged_inputs_macs2_peak_15761	chr17	75778962	75779817	+	201	NA	intron (NM_005324, intron 1 of 3)	CpG-11668	546	NM_005324	3021	Hs.180877	NM_005324	ENSG00000132475	H3F3B	H3.3B	H3 histone family member 3B	protein-coding
chip_Flag_4_vs_chip_merged_inputs_macs2_peak_36847	chrKI270733.1	129933	130306	+	198	NA	NA	NA	NA	NA
chip_Flag_4_vs_chip_merged_inputs_macs2_peak_36771	chrKI270706.1	164916	165103	+	195	NA	NA	NA	NA	NA
chip_Flag_4_vs_chip_merged_inputs_macs2_peak_4019	chr1	228081943	228082498	+	194	NA	promoter-TSS (NM_001658)	promoter-TSS (NM_001658)	-440	NM_001024226	375	Hs.286221	NM_001658	ENSG00000143761	ARF1	-	ADP ribosylation factor 1	protein-coding
chip_Flag_4_vs_chip_merged_inputs_macs2_peak_35850	chr9	128340058	128341280	+	193	NA	5' UTR (NM_005094, exon 1 of 13)	5' UTR (NM_005094, exon 1 of 13)	109	NM_005094	10999	Hs.656699	NM_005094	ENSG00000167114	SLC27A4	ACSVL4|FATP4|IPS	solute carrier family 27 member 4	protein-coding
chip_Flag_4_vs_chip_merged_inputs_macs2_peak_9155	chr12	124786555	124786902	+	193	NA	intron (NM_005505, intron 10 of 12)	MLT1J2|LTR|ERVL-MaLR	77245	NM_001082959	949	Hs.731377	NM_005505	ENSG00000073060	SCARB1	CD36L1|CLA-1|CLA1|HDLQTL6|SR-BI|SRB1	scavenger receptor class B member 1	protein-coding
chip_Flag_4_vs_chip_merged_inputs_macs2_peak_36903	chrKI270744.1	108139	108554	+	192	NA	NA	NA	NA	NA
chip_Flag_4_vs_chip_merged_inputs_macs2_peak_7274	chr11	71309690	71309951	+	190	NA	Intergenic	Intergenic	-85024	NM_012309	22941	Hs.268726	NM_012309	ENSG00000162105	SHANK2	AUTS17|CORTBP1|CTTNBP1|ProSAP1|SHANK|SPANK-3	SH3 and multiple ankyrin repeat domains 2	protein-coding
chip_Flag_4_vs_chip_merged_inputs_macs2_peak_32209	chr7	74971410	74971782	+	186	NA	intron (NM_001145064, intron 1 of 8)	MLT1L|LTR|ERVL-MaLR	6778	NM_001145064	729438	Hs.594823	NM_001145064	ENSG00000274070	GATSL2	CASTOR2|GATSL1	GATS protein like 2	protein-coding
chip_Flag_4_vs_chip_merged_inputs_macs2_peak_29823	chr6	26217045	26217443	+	186	NA	promoter-TSS (NM_003518)	promoter-TSS (NM_003518)	324	NM_021052	3012	Hs.121017	NM_021052	ENSG00000277075	HIST1H2AE	H2A.1|H2A.2|H2A/a|H2AFA	histone cluster 1 H2A family member e	protein-coding
chip_Flag_4_vs_chip_merged_inputs_macs2_peak_18091	chr19	18279969	18281090	+	185	NA	exon (NM_001286968, exon 1 of 1)	exon (NM_001286968, exon 1 of 1)	1127	NM_001286968	3727	Hs.2780	NM_005354	ENSG00000130522	JUND	AP-1	JunD proto-oncogene, AP-1 transcription factor subunit	protein-coding
chip_Flag_4_vs_chip_merged_inputs_macs2_peak_27288	chr4	10018965	10019214	+	185	NA	intron (NM_001001290, intron 2 of 12)	CpG-21045	2401	NM_020041	56606	Hs.444612	NM_020041	ENSG00000109667	SLC2A9	GLUT9|GLUTX|UAQTL2|URATv1	solute carrier family 2 member 9	protein-coding
chip_Flag_4_vs_chip_merged_inputs_macs2_peak_11256	chr15	74826318	74826786	+	182	NA	promoter-TSS (NM_001030005)	promoter-TSS (NM_001030005)	-58	NM_001030005	594855	Hs.187694	NM_001030005	ENSG00000213578	CPLX3	CPX-III|CPXIII|Nbla11589	complexin 3	protein-coding
chip_Flag_4_vs_chip_merged_inputs_macs2_peak_20347	chr2	74198369	74199358	+	180	NA	intron (NM_006636, intron 1 of 7)	CpG	300	NR_027405	10797	Hs.469030	NM_006636	ENSG00000065911	MTHFD2	NMDMC	methylenetetrahydrofolate dehydrogenase (NADP+ dependent) 2, methenyltetrahydrofolate cyclohydrolase	protein-coding
chip_Flag_4_vs_chip_merged_inputs_macs2_peak_12587	chr16	15333545	15333901	+	180	NA	Intergenic	LTR8|LTR|ERV1	44571	NM_001277325	100288332	Hs.676266	NM_001277325	ENSG00000183793	NPIPA5	NPIP	nuclear pore complex interacting protein family member A5	protein-coding
chip_Flag_4_vs_chip_merged_inputs_macs2_peak_24269	chr22	21468313	21469844	+	178	NA	intron (NM_001207052, intron 6 of 8)	CpG-18822	1908	NM_001207052	645426	Hs.376511	NM_001207052	ENSG00000206140	TMEM191C	-	transmembrane protein 191C	protein-coding
chip_Flag_4_vs_chip_merged_inputs_macs2_peak_19489	chr19	58544280	58545559	+	170	NA	exon (NM_005762, exon 1 of 17)	exon (NM_005762, exon 1 of 17)	450	NM_005762	10155	Hs.467408	NM_005762	ENSG00000130726	TRIM28	KAP1|PPP1R157|RNF96|TF1B|TIF1B	tripartite motif containing 28	protein-coding
chip_Flag_4_vs_chip_merged_inputs_macs2_peak_7261	chr11	70699695	70700088	+	169	NA	intron (NM_012309, intron 13 of 24)	MLT1J|LTR|ERVL-MaLR	-38051	NR_110766	22941	Hs.268726	NM_012309	ENSG00000162105	SHANK2	AUTS17|CORTBP1|CTTNBP1|ProSAP1|SHANK|SPANK-3	SH3 and multiple ankyrin repeat domains 2	protein-coding
chip_Flag_4_vs_chip_merged_inputs_macs2_peak_36912	chrKI270745.1	30914	32115	+	164	NA	NA	NA	NA	NA
chip_Flag_4_vs_chip_merged_inputs_macs2_peak_2457	chr1	75797099	75797454	+	164	NA	intron (NM_002440, intron 1 of 19)	intron (NM_002440, intron 1 of 19)	405	NM_002440	4438	Hs.216639	NM_002440	ENSG00000057468	MSH4	-	mutS homolog 4	protein-coding
chip_Flag_4_vs_chip_merged_inputs_macs2_peak_23875	chr22	18967569	18967956	+	164	NA	Intergenic	Intergenic	-2736	NR_045121	26220	Hs.646438	NR_002733	ENSG00000237517	DGCR5	LINC00037|NCRNA00037	DiGeorge syndrome critical region gene 5 (non-protein coding)	ncRNA
chip_Flag_4_vs_chip_merged_inputs_macs2_peak_1560	chr1	28581553	28581807	+	161	NA	promoter-TSS (NR_003035)	promoter-TSS (NR_003035)	174	NR_024127	85028	Hs.632377	NM_053040	ENSG00000197989	SNHG12	ASLNC04080|C1orf79|LINC00100|NCRNA00100	small nucleolar RNA host gene 12	ncRNA
chip_Flag_4_vs_chip_merged_inputs_macs2_peak_36748	chrKI270438.1	109444	109929	+	160	NA	NA	NA	NA	NA
chip_Flag_4_vs_chip_merged_inputs_macs2_peak_8110	chr12	46372134	46372868	+	160	NA	intron (NM_001307936, intron 1 of 14)	CpG	361	NM_018976	54407	Hs.221847	NM_018976	ENSG00000134294	SLC38A2	ATA2|PRO1068|SAT2|SNAT2	solute carrier family 38 member 2	protein-coding
chip_Flag_4_vs_chip_merged_inputs_macs2_peak_18763	chr19	44713205	44713466	+	159	NA	Intergenic	Intergenic	14184	NM_001039213	388551	Hs.456381	NM_001039213	ENSG00000213892	CEACAM16	CEAL2|DFNA4B	carcinoembryonic antigen related cell adhesion molecule 16	protein-coding
chip_Flag_4_vs_chip_merged_inputs_macs2_peak_15367	chr17	51259227	51259493	+	159	NA	intron (NM_017643, intron 1 of 16)	intron (NM_017643, intron 1 of 16)	706	NM_017643	54799	Hs.656803	NM_017643	ENSG00000011258	MBTD1	SA49P01	mbt domain containing 1	protein-coding
chip_Flag_4_vs_chip_merged_inputs_macs2_peak_35880	chr9	128882175	128882563	+	154	NA	promoter-TSS (NM_001287390)	promoter-TSS (NM_001287390)	-133	NM_001127244	56262	Hs.643600	NM_019594	ENSG00000136802	LRRC8A	AGM5|LRRC8|SWELL1	leucine rich repeat containing 8 family member A	protein-coding
chip_Flag_4_vs_chip_merged_inputs_macs2_peak_29089	chr5	153832038	153832314	+	154	NA	Intergenic	MLT1J1|LTR|ERVL-MaLR	206762	NM_001317993	10827	Hs.166551	NM_018691	ENSG00000055147	FAM114A2	133K02|C5orf3	family with sequence similarity 114 member A2	protein-coding
chip_Flag_4_vs_chip_merged_inputs_macs2_peak_36925	chrMT	1	520	+	154	NA	NA	NA	NA	NA
chip_Flag_4_vs_chip_merged_inputs_macs2_peak_7022	chr11	66316077	66316454	+	153	NA	exon (NM_020404, exon 1 of 1)	exon (NM_020404, exon 1 of 1)	779	NM_020404	57124	Hs.195727	NM_020404	ENSG00000174807	CD248	CD164L1|TEM1	CD248 molecule	protein-coding
chip_Flag_4_vs_chip_merged_inputs_macs2_peak_13669	chr16	84637046	84637326	+	144	NA	Intergenic	Intergenic	-11325	NM_001303451	79786	Hs.222731	NM_024731	ENSG00000135686	KLHL36	C16orf44	kelch like family member 36	protein-coding
chip_Flag_4_vs_chip_merged_inputs_macs2_peak_11506	chr15	84421381	84421951	+	144	NA	promoter-TSS (NR_120379)	promoter-TSS (NR_120379)	-853	NR_120379	103171574	Hs.694638	NR_120379	ENSG00000259774	LOC103171574	-	uncharacterized LOC103171574	ncRNA
chip_Flag_4_vs_chip_merged_inputs_macs2_peak_9282	chr12	131576783	131577138	+	143	NA	Intergenic	Intergenic	-134127	NM_004592	6433	Hs.308171	NM_004592	ENSG00000061936	SFSWAP	SFRS8|SWAP	splicing factor SWAP homolog	protein-coding
chip_Flag_4_vs_chip_merged_inputs_macs2_peak_26073	chr3	93470359	93470812	+	142	NA	Intergenic	SAR|Satellite|Satellite	503496	NM_001314077	5627	Hs.64016	NM_000313	ENSG00000184500	PROS1	PROS|PS21|PS22|PS23|PS24|PS25|PSA|THPH5|THPH6	protein S (alpha)	protein-coding
chip_Flag_4_vs_chip_merged_inputs_macs2_peak_22	chr1	203323	203802	+	140	NA	Intergenic	Intergenic	3035	NR_026823	677784	Hs.722487	NR_026823	ENSG00000249054	FAM138D	F379	family with sequence similarity 138 member D	ncRNA
chip_Flag_4_vs_chip_merged_inputs_macs2_peak_5131	chr10	73998150	73998637	+	140	NA	intron (NM_014000, intron 1 of 21)	CpG	279	NM_014000	7414	Hs.643896	NM_003373	ENSG00000035403	VCL	CMD1W|CMH15|HEL114|MV|MVCL	vinculin	protein-coding
chip_Flag_4_vs_chip_merged_inputs_macs2_peak_13091	chr16	46394494	46394997	+	139	NA	Intergenic	Intergenic	174352	NR_026556	124149	Hs.97414	NM_001004299		ANKRD26P1	-	ankyrin repeat domain 26 pseudogene 1	pseudo
chip_Flag_4_vs_chip_merged_inputs_macs2_peak_31240	chr6	170160431	170160666	+	134	NA	promoter-TSS (NR_125878)	promoter-TSS (NR_125878)	-94	NR_125878	102724511	Hs.550045	NR_125878		LOC102724511	-	uncharacterized LOC102724511	ncRNA
chip_Flag_4_vs_chip_merged_inputs_macs2_peak_13653	chr16	84423604	84423861	+	128	NA	intron (NM_001291454, intron 7 of 23)	MLT1J2|LTR|ERVL-MaLR	17144	NM_001291454	9914	Hs.6168	NM_014861	ENSG00000064270	ATP2C2	SPCA2	ATPase secretory pathway Ca2+ transporting 2	protein-coding
chip_Flag_4_vs_chip_merged_inputs_macs2_peak_24274	chr22	21491867	21492961	+	124	NA	intron (NR_003700, intron 1 of 16)	intron (NR_003700, intron 1 of 16)	25077	NR_003700	375133	Hs.448225	NR_003700	ENSG00000183506	PI4KAP2	-	phosphatidylinositol 4-kinase alpha pseudogene 2	pseudo
chip_Flag_4_vs_chip_merged_inputs_macs2_peak_9330	chr12	132240893	132241511	+	124	NA	intron (NM_001122636, intron 6 of 10)	intron (NM_001122636, intron 6 of 10)	-34189	NR_024563	100130238	Hs.536338	NR_024563		LOC100130238	-	uncharacterized LOC100130238	ncRNA
chip_Flag_4_vs_chip_merged_inputs_macs2_peak_36870	chrKI270734.1	29613	29912	+	124	NA	NA	NA	NA	NA
chip_Flag_4_vs_chip_merged_inputs_macs2_peak_36853	chrKI270733.1	168854	169144	+	119	NA	NA	NA	NA	NA
chip_Flag_4_vs_chip_merged_inputs_macs2_peak_23143	chr21	31659451	31660330	+	118	NA	intron (NM_000454, intron 1 of 4)	CpG	268	NM_000454	6647	Hs.443914	NM_000454	ENSG00000142168	SOD1	ALS|ALS1|HEL-S-44|IPOA|SOD|hSod1|homodimer	superoxide dismutase 1, soluble	protein-coding
chip_Flag_4_vs_chip_merged_inputs_macs2_peak_4197	chr1	236097080	236097443	+	118	NA	Intergenic	LTR10A|LTR|ERV1	-32080	NM_002508	4811	Hs.356624	NM_002508	ENSG00000116962	NID1	NID	nidogen 1	protein-coding
chip_Flag_4_vs_chip_merged_inputs_macs2_peak_24515	chr22	23281109	23282193	+	115	NA	intron (NM_021574, intron 8 of 21)	intron (NM_021574, intron 8 of 21)	18884	NR_033408	26226	Hs.729589	NR_033408	ENSG00000230701	FBXW4P1	FBW3|FBXW3|SHFM3P1	F-box and WD repeat domain containing 4 pseudogene 1	pseudo
chip_Flag_4_vs_chip_merged_inputs_macs2_peak_19964	chr2	38751060	38751495	+	112	NA	5' UTR (NM_001031684, exon 1 of 8)	5' UTR (NM_001031684, exon 1 of 8)	217	NM_001031684	6432	Hs.309090	NM_006276	ENSG00000115875	SRSF7	9G8|AAG3|SFRS7	serine and arginine rich splicing factor 7	protein-coding
chip_Flag_4_vs_chip_merged_inputs_macs2_peak_10607	chr15	28438200	28438458	+	108	NA	intron (NR_031672, intron 2 of 2)	AluJb|SINE|Alu	11838	NR_039733	100616228		NR_039733	ENSG00000266039	MIR4509-2	-	microRNA 4509-2	ncRNA
chip_Flag_4_vs_chip_merged_inputs_macs2_peak_30102	chr6	33633531	33633822	+	106	NA	promoter-TSS (NR_134628)	promoter-TSS (NR_134628)	69	NR_134628	101929188	Hs.658327	NR_134628		LOC101929188	-	uncharacterized LOC101929188	ncRNA
chip_Flag_4_vs_chip_merged_inputs_macs2_peak_22120	chr20	38434873	38435411	+	106	NA	non-coding (NR_027241, exon 1 of 7)	non-coding (NR_027241, exon 1 of 7)	177	NR_015366	388796	Hs.400876	NR_015366	ENSG00000196756	SNHG17	-	small nucleolar RNA host gene 17	ncRNA
chip_Flag_4_vs_chip_merged_inputs_macs2_peak_23899	chr22	19150328	19150664	+	100	NA	promoter-TSS (NM_005315)	promoter-TSS (NM_005315)	-213	NM_005315	2928	Hs.534318	NM_005315	ENSG00000063515	GSC2	GSCL	goosecoid homeobox 2	protein-coding
chip_Flag_4_vs_chip_merged_inputs_macs2_peak_15035	chr17	43323650	43323855	+	99	NA	Intergenic	LTR13|LTR|ERVK	-23521	NR_002716	6066		NR_002716	ENSG00000274585	RNU2-1	RNU2|U2	RNA, U2 small nuclear 1	snRNA
chip_Flag_4_vs_chip_merged_inputs_macs2_peak_34196	chr8	85737352	85737753	+	95	NA	TTS (NR_003594).9	TTS (NR_003594).9	1254	NR_003594	100288527	Hs.535056	NR_003594		REXO1L2P	-	REX1, RNA exonuclease 1 homolog-like 2, pseudogene	pseudo
chip_Flag_4_vs_chip_merged_inputs_macs2_peak_23030	chr21	8218542	8218886	+	92	NA	intron (NR_003287, intron 1 of 2)	LSU-rRNA_Hsa|rRNA|rRNA	4826	NR_003287	100008589		NR_003287		RNA28S5	RN28S1	RNA, 28S ribosomal 5	rRNA
chip_Flag_4_vs_chip_merged_inputs_macs2_peak_36863	chrKI270734.1	21688	22338	+	90	NA	NA	NA	NA	NA
chip_Flag_4_vs_chip_merged_inputs_macs2_peak_23055	chr21	8810127	8810353	+	90	NA	Intergenic	ACRO1|Satellite|acro	-176759	NR_128711	103504731		NR_128711	ENSG00000264462	MIR3648-2	hsa-mir-3648-2	microRNA 3648-2	ncRNA
chip_Flag_4_vs_chip_merged_inputs_macs2_peak_36867	chrKI270734.1	27851	28065	+	90	NA	NA	NA	NA	NA
chip_Flag_4_vs_chip_merged_inputs_macs2_peak_31590	chr7	5593006	5593237	+	89	NA	exon (NM_003088, exon 1 of 5)	exon (NM_003088, exon 1 of 5)	316	NM_003088	6624	Hs.118400	NM_003088	ENSG00000075618	FSCN1	FAN1|HSN|SNL|p55	fascin actin-bundling protein 1	protein-coding
chip_Flag_4_vs_chip_merged_inputs_macs2_peak_36746	chrGL000224.1	10428	10697	+	88	NA	NA	NA	NA	NA
chip_Flag_4_vs_chip_merged_inputs_macs2_peak_24360	chr22	21959237	21959594	+	86	NA	intron (NM_003935, intron 15 of 17)	intron (NM_003935, intron 15 of 17)	-6537	NM_014634	9647	Hs.112728	NM_014634	ENSG00000100034	PPM1F	CAMKP|CaMKPase|FEM-2|POPX2|hFEM-2	protein phosphatase, Mg2+/Mn2+ dependent 1F	protein-coding
chip_Flag_4_vs_chip_merged_inputs_macs2_peak_23	chr1	205218	205403	+	85	NA	non-coding (NR_026823, exon 3 of 3)	non-coding (NR_026823, exon 3 of 3)	1287	NR_026823	677784	Hs.722487	NR_026823	ENSG00000249054	FAM138D	F379	family with sequence similarity 138 member D	ncRNA
chip_Flag_4_vs_chip_merged_inputs_macs2_peak_22540	chr20	57391573	57391910	+	85	NA	exon (NM_001291780, exon 1 of 5)	exon (NM_001291780, exon 1 of 5)	343	NM_183425	55544	Hs.236361	NM_017495	ENSG00000132819	RBM38	HSRNASEB|RNPC1|SEB4B|SEB4D|dJ800J21.2	RNA binding motif protein 38	protein-coding
chip_Flag_4_vs_chip_merged_inputs_macs2_peak_9166	chr12	124914251	124914616	+	84	NA	intron (NM_021009, intron 1 of 1)	CpG	608	NM_021009	7316	Hs.520348	NM_021009	ENSG00000150991	UBC	HMG20	ubiquitin C	protein-coding
chip_Flag_4_vs_chip_merged_inputs_macs2_peak_23839	chr22	18607031	18607259	+	84	NA	exon (NM_015672, exon 1 of 1)	exon (NM_015672, exon 1 of 1)	4774	NM_015672	85376	Hs.115429	NM_015672	ENSG00000275793	RIMBP3	RIM-BP3|RIM-BP3.1|RIM-BP3.A|RIMBP3.1|RIMBP3A	RIMS binding protein 3	protein-coding
chip_Flag_4_vs_chip_merged_inputs_macs2_peak_24271	chr22	21472812	21473720	+	82	NA	non-coding (NR_003700, exon 17 of 17)	non-coding (NR_003700, exon 17 of 17)	6096	NM_001207052	645426	Hs.376511	NM_001207052	ENSG00000206140	TMEM191C	-	transmembrane protein 191C	protein-coding
chip_Flag_4_vs_chip_merged_inputs_macs2_peak_15355	chr17	50865744	50866321	+	82	NA	promoter-TSS (NR_038458)	promoter-TSS (NR_038458)	322	NM_005749	10140	Hs.703321	NM_005749	ENSG00000141232	TOB1	APRO5|APRO6|PIG49|TOB|TROB|TROB1	transducer of ERBB2, 1	protein-coding
chip_Flag_4_vs_chip_merged_inputs_macs2_peak_36067	chr9	130993210	130993579	+	81	NA	Intergenic	Intergenic	-15723	NM_006059	10319	Hs.201805	NM_006059	ENSG00000050555	LAMC3	OCCM	laminin subunit gamma 3	protein-coding
chip_Flag_4_vs_chip_merged_inputs_macs2_peak_23953	chr22	19714891	19715127	+	79	NA	intron (NM_002688, intron 2 of 11)	intron (NM_002688, intron 2 of 11)	545	NM_002688	5413	Hs.728762	NM_002688	ENSG00000184702	SEPT5	CDCREL|CDCREL-1|CDCREL1|H5|HCDCREL-1|PNUTL1	septin 5	protein-coding
chip_Flag_4_vs_chip_merged_inputs_macs2_peak_29808	chr6	26031546	26031822	+	79	NA	TTS (NM_003537)	TTS (NM_003537)	376	NM_003537	8358	Hs.533292	NM_003537	ENSG00000274267	HIST1H3B	H3/l|H3FL	histone cluster 1 H3 family member b	protein-coding
chip_Flag_4_vs_chip_merged_inputs_macs2_peak_13092	chr16	46398734	46398983	+	77	NA	Intergenic	Intergenic	170239	NR_026556	124149	Hs.97414	NM_001004299		ANKRD26P1	-	ankyrin repeat domain 26 pseudogene 1	pseudo
chip_Flag_4_vs_chip_merged_inputs_macs2_peak_36747	chrKI270411.1	200	458	+	76	NA	NA	NA	NA	NA
chip_Flag_4_vs_chip_merged_inputs_macs2_peak_23845	chr22	18611379	18612023	+	76	NA	5' UTR (NM_015672, exon 1 of 1)	5' UTR (NM_015672, exon 1 of 1)	218	NM_015672	85376	Hs.115429	NM_015672	ENSG00000275793	RIMBP3	RIM-BP3|RIM-BP3.1|RIM-BP3.A|RIMBP3.1|RIMBP3A	RIMS binding protein 3	protein-coding
chip_Flag_4_vs_chip_merged_inputs_macs2_peak_27391	chr4	38867589	38867890	+	75	NA	promoter-TSS (NR_030300)	promoter-TSS (NR_030300)	6	NM_138389	92689	Hs.476517	NM_138389	ENSG00000197712	FAM114A1	Noxp20	family with sequence similarity 114 member A1	protein-coding
chip_Flag_4_vs_chip_merged_inputs_macs2_peak_36106	chr9	131096508	131096809	+	74	NA	non-coding (NR_033701, exon 1 of 6)	non-coding (NR_033701, exon 1 of 6)	182	NM_001185096	83543	Hs.4944	NM_031426	ENSG00000126878	AIF1L	C9orf58|IBA2	allograft inflammatory factor 1 like	protein-coding
chip_Flag_4_vs_chip_merged_inputs_macs2_peak_3063	chr1	153990770	153991099	+	73	NA	intron (NM_001030, intron 1 of 3)	CpG	171	NM_001030	6232	Hs.546291	NM_001030	ENSG00000177954	RPS27	MPS-1|MPS1|S27	ribosomal protein S27	protein-coding
chip_Flag_4_vs_chip_merged_inputs_macs2_peak_31719	chr7	26200095	26200843	+	73	NA	promoter-TSS (NM_007276)	promoter-TSS (NM_007276)	324	NM_031243	3181	Hs.487774	NM_002137	ENSG00000122566	HNRNPA2B1	HNRNPA2|HNRNPB1|HNRPA2|HNRPA2B1|HNRPB1|IBMPFD2|RNPA2|SNRPB1	heterogeneous nuclear ribonucleoprotein A2/B1	protein-coding
chip_Flag_4_vs_chip_merged_inputs_macs2_peak_30064	chr6	32972040	32973332	+	72	NA	promoter-TSS (NM_001199456).7	promoter-TSS (NM_001199456).7	-398	NM_001199456	6046	Hs.75243	NM_005104	ENSG00000204256	BRD2	D6S113E|FSH|FSRG1|NAT|O27.1.1|RING3|RNF3	bromodomain containing 2	protein-coding
chip_Flag_4_vs_chip_merged_inputs_macs2_peak_13086	chr16	34586803	34587015	+	71	NA	Intergenic	Intergenic	-426873	NR_038368	649159	Hs.532675	NM_001040069	ENSG00000256642	LINC00273	NCRNA00273|TOP	long intergenic non-protein coding RNA 273	ncRNA
chip_Flag_4_vs_chip_merged_inputs_macs2_peak_16339	chr18	112277	112585	+	70	NA	promoter-TSS (NR_107045)	promoter-TSS (NR_107045)	-92	NR_107045	102466878		NR_107045	ENSG00000277521	MIR8078	hsa-mir-8078	microRNA 8078	ncRNA
chip_Flag_4_vs_chip_merged_inputs_macs2_peak_36072	chr9	131008971	131009739	+	70	NA	exon (NM_006059, exon 1 of 28)	exon (NM_006059, exon 1 of 28)	238	NM_006059	10319	Hs.201805	NM_006059	ENSG00000050555	LAMC3	OCCM	laminin subunit gamma 3	protein-coding
chip_Flag_4_vs_chip_merged_inputs_macs2_peak_24267	chr22	21467213	21467893	+	70	NA	exon (NM_001207052, exon 1 of 9)	exon (NM_001207052, exon 1 of 9)	383	NM_001207052	645426	Hs.376511	NM_001207052	ENSG00000206140	TMEM191C	-	transmembrane protein 191C	protein-coding
chip_Flag_4_vs_chip_merged_inputs_macs2_peak_24427	chr22	22880459	22880947	+	67	NA	Intergenic	Intergenic	-5564	NR_049835	100847006		NR_049835	ENSG00000264824	MIR5571	-	microRNA 5571	ncRNA
chip_Flag_4_vs_chip_merged_inputs_macs2_peak_5077	chr10	72274664	72275024	+	66	NA	exon (NM_019058, exon 3 of 3)	exon (NM_019058, exon 3 of 3)	925	NM_019058	54541	Hs.744875	NM_019058	ENSG00000168209	DDIT4	Dig2|REDD-1|REDD1	DNA damage inducible transcript 4	protein-coding
chip_Flag_4_vs_chip_merged_inputs_macs2_peak_36133	chr9	131275675	131276050	+	65	NA	exon (NM_033387, exon 1 of 2)	exon (NM_033387, exon 1 of 2)	657	NM_033387	286336	Hs.143878	NM_033387	ENSG00000126882	FAM78A	C9orf59	family with sequence similarity 78 member A	protein-coding
chip_Flag_4_vs_chip_merged_inputs_macs2_peak_29947	chr6	30744173	30744478	+	65	NA	exon (NM_003897, exon 1 of 2)	exon (NM_003897, exon 1 of 2)	225	NM_003897	8870	Hs.76095	NM_003897	ENSG00000137331	IER3	DIF-2|DIF2|GLY96|IEX-1|IEX-1L|IEX1|PRG1	immediate early response 3	protein-coding
chip_Flag_4_vs_chip_merged_inputs_macs2_peak_23841	chr22	18608647	18608942	+	64	NA	exon (NM_015672, exon 1 of 1)	exon (NM_015672, exon 1 of 1)	3125	NM_015672	85376	Hs.115429	NM_015672	ENSG00000275793	RIMBP3	RIM-BP3|RIM-BP3.1|RIM-BP3.A|RIMBP3.1|RIMBP3A	RIMS binding protein 3	protein-coding
chip_Flag_4_vs_chip_merged_inputs_macs2_peak_24480	chr22	23112055	23112405	+	63	NA	intron (NM_002073, intron 2 of 2)	intron (NM_002073, intron 2 of 2)	29824	NM_014433	27156	Hs.526920	NM_014433	ENSG00000100218	RSPH14	RTDR1	radial spoke head 14 homolog	protein-coding
chip_Flag_4_vs_chip_merged_inputs_macs2_peak_36873	chrKI270734.1	34271	34559	+	63	NA	NA	NA	NA	NA
chip_Flag_4_vs_chip_merged_inputs_macs2_peak_36785	chrKI270713.1	4765	5112	+	62	NA	NA	NA	NA	NA
chip_Flag_4_vs_chip_merged_inputs_macs2_peak_63	chr1	998412	998617	+	60	NA	TTS (NM_021170)	TTS (NM_021170)	1658	NM_021170	57801	Hs.154029	NM_021170	ENSG00000188290	HES4	bHLHb42	hes family bHLH transcription factor 4	protein-coding
chip_Flag_4_vs_chip_merged_inputs_macs2_peak_36080	chr9	131037909	131038260	+	59	NA	intron (NM_006059, intron 4 of 27)	L2b|LINE|L2	28967	NM_006059	10319	Hs.201805	NM_006059	ENSG00000050555	LAMC3	OCCM	laminin subunit gamma 3	protein-coding
chip_Flag_4_vs_chip_merged_inputs_macs2_peak_2348	chr1	58783685	58783878	+	59	NA	5' UTR (NM_002228, exon 1 of 1)	5' UTR (NM_002228, exon 1 of 1)	332	NM_002228	3725	Hs.696684	NM_002228	ENSG00000177606	JUN	AP-1|AP1|c-Jun	Jun proto-oncogene, AP-1 transcription factor subunit	protein-coding
chip_Flag_4_vs_chip_merged_inputs_macs2_peak_24472	chr22	23098753	23099039	+	55	NA	intron (NM_002073, intron 2 of 2)	intron (NM_002073, intron 2 of 2)	28413	NM_002073	2781	Hs.584760	NM_002073	ENSG00000128266	GNAZ	-	G protein subunit alpha z	protein-coding
chip_Flag_4_vs_chip_merged_inputs_macs2_peak_24325	chr22	21703343	21703569	+	54	NA	exon (NM_013313, exon 4 of 5)	exon (NM_013313, exon 4 of 5)	32378	NM_013313	29799	Hs.517436	NM_013313	ENSG00000100027	YPEL1	FKSG3	yippee like 1	protein-coding
chip_Flag_4_vs_chip_merged_inputs_macs2_peak_12661	chr16	18394522	18394747	+	54	NA	Intergenic	CpG	7633	NR_036142	100422956		NR_036142	ENSG00000265373	MIR3180-2	mir-3180-2	microRNA 3180-2	ncRNA
chip_Flag_4_vs_chip_merged_inputs_macs2_peak_21873	chr20	28495382	28495661	+	53	NA	Intergenic	ALR/Alpha|Satellite|centr	107144	NR_132315	100289097	Hs.529357	NR_132315	ENSG00000282826	FRG1CP	-	FSHD region gene 1 family member C, pseudogene	pseudo
chip_Flag_4_vs_chip_merged_inputs_macs2_peak_37537	chrX	154400386	154400733	+	53	NA	TTS (NM_006730)	TTS (NM_006730)	278	NR_000011	26778	Hs.534404	NR_000011	ENSG00000207165	SNORA70	DXS648E|RNU70|U70	small nucleolar RNA, H/ACA box 70	snoRNA
chip_Flag_4_vs_chip_merged_inputs_macs2_peak_32645	chr7	102590320	102590496	+	52	NA	intron (NM_006989, intron 16 of 20)	intron (NM_006989, intron 16 of 20)	-17787	NM_001097615	548644	Hs.610255	NM_001015884	ENSG00000168255	POLR2J3	POLR2J2|RPB11b1|RPB11b2	RNA polymerase II subunit J3	protein-coding
chip_Flag_4_vs_chip_merged_inputs_macs2_peak_35308	chr9	92764298	92764470	+	52	NA	intron (NM_015250, intron 1 of 7)	CpG	417	NM_015250	23299	Hs.436939	NM_015250	ENSG00000185963	BICD2	SMALED2|bA526D8.1	BICD cargo adaptor 2	protein-coding
chip_Flag_4_vs_chip_merged_inputs_macs2_peak_3261	chr1	161463337	161463834	+	52	NA	Intergenic	CpG	-41830	NM_021642	2212	Hs.352642	NM_021642	ENSG00000143226	FCGR2A	CD32|CD32A|CDw32|FCG2|FCGR2|FCGR2A1|FcGR|IGFR2	Fc fragment of IgG receptor IIa	protein-coding
chip_Flag_4_vs_chip_merged_inputs_macs2_peak_6757	chr11	62880966	62881278	+	51	NA	promoter-TSS (NR_037193)	promoter-TSS (NR_037193)	250	NM_001013251	6520	Hs.502769	NM_002394	ENSG00000168003	SLC3A2	4F2|4F2HC|4T2HC|CD98|CD98HC|MDU1|NACAE	solute carrier family 3 member 2	protein-coding
chip_Flag_4_vs_chip_merged_inputs_macs2_peak_36107	chr9	131096959	131097128	+	50	NA	intron (NM_001185096, intron 2 of 5)	(CCTCCG)n|Simple_repeat|Simple_repeat	567	NM_001185096	83543	Hs.4944	NM_031426	ENSG00000126878	AIF1L	C9orf58|IBA2	allograft inflammatory factor 1 like	protein-coding
chip_Flag_4_vs_chip_merged_inputs_macs2_peak_36038	chr9	130924408	130924595	+	48	NA	intron (NM_001145106, intron 3 of 7)	intron (NM_001145106, intron 3 of 7)	14351	NM_032843	84929	Hs.133205	NM_032843	ENSG00000130720	FIBCD1	-	fibrinogen C domain containing 1	protein-coding
chip_Flag_4_vs_chip_merged_inputs_macs2_peak_12018	chr16	1199008	1199363	+	48	NA	intron (NM_021098, intron 6 of 34)	CpG	26069	NM_012467	25823	Hs.592076	NM_012467	ENSG00000116176	TPSG1	PRSS31|TMT|trpA	tryptase gamma 1	protein-coding
chip_Flag_4_vs_chip_merged_inputs_macs2_peak_36092	chr9	131063495	131063758	+	48	NA	intron (NM_006059, intron 13 of 27)	intron (NM_006059, intron 13 of 27)	-32850	NM_001185095	83543	Hs.4944	NM_031426	ENSG00000126878	AIF1L	C9orf58|IBA2	allograft inflammatory factor 1 like	protein-coding
chip_Flag_4_vs_chip_merged_inputs_macs2_peak_394	chr1	2655538	2655781	+	47	NA	intron (NM_001242672, intron 4 of 6)	intron (NM_001242672, intron 4 of 6)	-22617	NM_033467	79258	Hs.591453	NM_033467	ENSG00000142606	MMEL1	MMEL2|NEP2|NEPII|NL1|NL2|SEP	membrane metalloendopeptidase like 1	protein-coding
chip_Flag_4_vs_chip_merged_inputs_macs2_peak_15032	chr17	43288099	43288359	+	46	NA	Intergenic	ERV3-16A3_I-int|LTR|ERVL	-3900	NR_002716	6066		NR_002716	ENSG00000274585	RNU2-1	RNU2|U2	RNA, U2 small nuclear 1	snRNA
chip_Flag_4_vs_chip_merged_inputs_macs2_peak_36129	chr9	131264214	131264409	+	46	NA	intron (NM_033387, intron 1 of 1)	intron (NM_033387, intron 1 of 1)	12208	NM_033387	286336	Hs.143878	NM_033387	ENSG00000126882	FAM78A	C9orf59	family with sequence similarity 78 member A	protein-coding
chip_Flag_4_vs_chip_merged_inputs_macs2_peak_393	chr1	2653730	2653893	+	44	NA	intron (NM_001242672, intron 4 of 6)	intron (NM_001242672, intron 4 of 6)	-20769	NM_033467	79258	Hs.591453	NM_033467	ENSG00000142606	MMEL1	MMEL2|NEP2|NEPII|NL1|NL2|SEP	membrane metalloendopeptidase like 1	protein-coding
chip_Flag_4_vs_chip_merged_inputs_macs2_peak_27961	chr4	189984352	189984661	+	43	NA	Intergenic	CpG	42751	NM_001286820	448831	Hs.626907	NM_001005217	ENSG00000205097	FRG2	FRG2A	FSHD region gene 2	protein-coding
chip_Flag_4_vs_chip_merged_inputs_macs2_peak_6940	chr11	65423540	65423861	+	43	NA	non-coding (NR_028272, exon 1 of 1)	non-coding (NR_028272, exon 1 of 1)	902	NR_131012	283131	Hs.523789	NR_002802	ENSG00000245532	NEAT1	LINC00084|NCRNA00084|TncRNA|VINC	nuclear paraspeckle assembly transcript 1 (non-protein coding)	ncRNA
chip_Flag_4_vs_chip_merged_inputs_macs2_peak_2960	chr1	149842240	149842405	+	42	NA	exon (NM_001040874, exon 1 of 1)	exon (NM_001040874, exon 1 of 1)	429	NM_003516	8337	Hs.530461	NM_003516	ENSG00000203812	HIST2H2AA3	H2A|H2A.2|H2A/O|H2A/q|H2AFO|H2a-615|HIST2H2AA	histone cluster 2 H2A family member a3	protein-coding
chip_Flag_4_vs_chip_merged_inputs_macs2_peak_1021	chr1	16630791	16631131	+	41	NA	promoter-TSS (NR_026752)	promoter-TSS (NR_026752)	-55	NR_026752	84809	Hs.631865	NR_026752		CROCCP2	CROCCL1	ciliary rootlet coiled-coil, rootletin pseudogene 2	pseudo
chip_Flag_4_vs_chip_merged_inputs_macs2_peak_12011	chr16	1185968	1186164	+	39	NA	intron (NM_021098, intron 2 of 34)	CpG	32825	NM_001005407	8912	Hs.459642	NM_021098	ENSG00000196557	CACNA1H	CACNA1HB|Cav3.2|ECA6|EIG6|HALD4	calcium voltage-gated channel subunit alpha1 H	protein-coding
chip_Flag_4_vs_chip_merged_inputs_macs2_peak_36906	chrKI270744.1	140426	140761	+	39	NA	NA	NA	NA	NA
chip_Flag_4_vs_chip_merged_inputs_macs2_peak_23840	chr22	18608131	18608394	+	38	NA	exon (NM_015672, exon 1 of 1)	exon (NM_015672, exon 1 of 1)	3657	NM_015672	85376	Hs.115429	NM_015672	ENSG00000275793	RIMBP3	RIM-BP3|RIM-BP3.1|RIM-BP3.A|RIMBP3.1|RIMBP3A	RIMS binding protein 3	protein-coding
chip_Flag_4_vs_chip_merged_inputs_macs2_peak_24036	chr22	19990643	19990819	+	32	NA	exon (NM_001670, exon 3 of 20)	exon (NM_001670, exon 3 of 20)	26055	NM_001670	421	Hs.713616	NM_001670	ENSG00000099889	ARVCF	-	armadillo repeat gene deleted in velocardiofacial syndrome	protein-coding
chip_Flag_4_vs_chip_merged_inputs_macs2_peak_26787	chr3	197627279	197627787	+	32	NA	intron (NR_003266, intron 1 of 7)	CpG	348	NR_003266	220729	Hs.478854	NR_003266	ENSG00000214135	LOC220729	-	succinate dehydrogenase complex flavoprotein subunit A pseudogene	pseudo
chip_Flag_4_vs_chip_merged_inputs_macs2_peak_23053	chr21	8471511	8471825	+	31	NA	Intergenic	AluSp|SINE|Alu	30522	NR_003287	100008589		NR_003287		RNA28S5	RN28S1	RNA, 28S ribosomal 5	rRNA
chip_Flag_4_vs_chip_merged_inputs_macs2_peak_2964	chr1	149851447	149851717	+	30	NA	promoter-TSS (NR_036461)	promoter-TSS (NR_036461)	521	NM_003516	8337	Hs.530461	NM_003516	ENSG00000203812	HIST2H2AA3	H2A|H2A.2|H2A/O|H2A/q|H2AFO|H2a-615|HIST2H2AA	histone cluster 2 H2A family member a3	protein-coding
chip_Flag_4_vs_chip_merged_inputs_macs2_peak_36866	chrKI270734.1	26969	27483	+	29	NA	NA	NA	NA	NA
